# Supplementary material for: Modeling and validating of oxygen transport in wave bioreactors: optimized experimental mass transfer method and novel Lattice-Boltzmann CFD approach
Source: Front Bioeng Biotechnol. 2026 Jan 21;13:1688774. doi: 10.3389/fbioe.2025.1688774 (PMC12868168; doi:10.3389/fbioe.2025.1688774)
Supplement: Supplementary file 2 [file Table2.xlsx]

## Sheet: Sheet1
Rocking Rate	Rocking Angle	Volume	kLa
17	4	5	1.41441
17	7	5	2.06506
17	10	5	3.74989
24	4	5	2.89938
24	7	5	8.82833
24	10	5	14.2441
31	4	5	14.623
31	7	5	16.3663
31	10	5	14.8779
24	7	5	10.6326
24	7	5	8.56535
24	7	5	8.63074
17	4	4	2.11094
17	7	4	4.04436
17	10	4	5.50029
24	4	4	6.32723
24	7	4	13.0482
24	10	4	22.382
31	4	4	23.3373
31	7	4	18.5913
31	10	4	24.7376
24	7	4	15.0913
24	7	4	14.027
17	4	3	3.27023
17	7	3	6.42796
17	10	3	8.62192
24	4	3	10.3755
24	7	3	22.4416
24	10	3	28.4291
31	4	3	29.3297
31	7	3	18.2779
31	10	3	35.2311
24	7	3	23.3799
24	7	3	21.4368
