# Supplementary material for: Modeling and validating of oxygen transport in wave bioreactors: optimized experimental mass transfer method and novel Lattice-Boltzmann CFD approach
Source: Front Bioeng Biotechnol. 2026 Jan 21;13:1688774. doi: 10.3389/fbioe.2025.1688774 (PMC12868168; doi:10.3389/fbioe.2025.1688774)
Supplement: Supplementary file 4 [file Table3.xlsx]

## Sheet: Sheet1
Rocking Rate	Rocking Angle	Volume	kLa
24	7	20	4.99319
17	4	20	1.35135
17	7	20	2.26197
17	10	20	4.47792
24	4	20	1.87664
24	10	20	8.97087
31	4	20	7.43545
31	7	20	17.7
31	10	20	30.06
24	7	20	5.05893
24	7	20	4.94541
31	7	20	16.5126
31	10	20	30.51
29	9	20	24.5155
17	4	15	0.977989
24	7	15	11.9124
29	9	15	38.1233
27	7	15	21.3047
27	9	15	27.6311
24	7	25	4.1
29	9	25	10.8
27	7	25	5
27	9	25	7.3
24	7	25	4.7
17	4	25	3.3
17	7	25	6.5
24	4	25	1.27
24	10	25	8.5
31	4	25	1.59
31	7	25	9.32
31	10	25	16.61
24	7	15	14.32
17	4	15	1.04
17	7	15	4.83
17	10	15	8.1
24	4	15	6
24	10	15	18.9
31	4	15	18.9
31	7	15	40
31	10	15	54
