# Supplementary material for: Modeling and validating of oxygen transport in wave bioreactors: optimized experimental mass transfer method and novel Lattice-Boltzmann CFD approach
Source: Front Bioeng Biotechnol. 2026 Jan 21;13:1688774. doi: 10.3389/fbioe.2025.1688774 (PMC12868168; doi:10.3389/fbioe.2025.1688774)
Supplement: Supplementary file 5 [file DataSheet4.zip]

Archive with 35 entries (34 files):
- 10L_raw_data/
- 10L_raw_data/ID_10_kla.csv
- 10L_raw_data/ID_11_kla.csv
- 10L_raw_data/ID_12_kla.csv
- 10L_raw_data/ID_13_kla.csv
- 10L_raw_data/ID_14_kla.csv
- 10L_raw_data/ID_15_kla.csv
- 10L_raw_data/ID_16_kla.csv
- 10L_raw_data/ID_17_kla.csv
- 10L_raw_data/ID_18_kla.csv
- 10L_raw_data/ID_19_kla.csv
- 10L_raw_data/ID_1_kla.csv
- 10L_raw_data/ID_20_kla.csv
- 10L_raw_data/ID_21_kla.csv
- 10L_raw_data/ID_22_kla.csv
- 10L_raw_data/ID_23_kla.csv
- 10L_raw_data/ID_24_kla.csv
- 10L_raw_data/ID_25_kla.csv
- 10L_raw_data/ID_26_kla.csv
- 10L_raw_data/ID_27_kla.csv
- 10L_raw_data/ID_28_kla.csv
- 10L_raw_data/ID_29_kla.csv
- 10L_raw_data/ID_2_kla.csv
- 10L_raw_data/ID_30_kla.csv
- 10L_raw_data/ID_31_kla.csv
- 10L_raw_data/ID_32_kla.csv
- 10L_raw_data/ID_33_kla.csv
- 10L_raw_data/ID_34_kla.csv
- 10L_raw_data/ID_3_kla.csv
- 10L_raw_data/ID_4_kla.csv
- 10L_raw_data/ID_5_kla.csv
- 10L_raw_data/ID_6_kla.csv
- 10L_raw_data/ID_7_kla.csv
- 10L_raw_data/ID_8_kla.csv
- 10L_raw_data/ID_9_kla.csv
