# Supplementary material for: Modeling and validating of oxygen transport in wave bioreactors: optimized experimental mass transfer method and novel Lattice-Boltzmann CFD approach
Source: Front Bioeng Biotechnol. 2026 Jan 21;13:1688774. doi: 10.3389/fbioe.2025.1688774 (PMC12868168; doi:10.3389/fbioe.2025.1688774)
Supplement: Supplementary file 5 [file DataSheet4.zip › 10L_raw_data/ID_10_kla.csv]

0	2.475
60	2.4817
120	8.0667
180	23.743
240	37.852
300	49.61
360	59.392
420	67.387
480	73.983
540	79.445
600	84.15
660	87.955
720	91.237
780	94.062
840	96.342
900	98.523
960	100.34
1020	101.89
1080	103.49
1140	104.73
1200	105.54
1260	106.77
1320	107.53
1380	108.11
1440	109.2
1500	109.49
1560	110.1
1620	110.74
1680	111.03
1740	111.69
1800	111.98
1860	112.4
1920	112.64
1980	112.86
2040	113.05
2100	113.4
2160	113.7
2220	113.85
2280	113.88
2340	114.25
2400	114.31
2460	114.56
2520	114.61
2580	114.9
2640	114.74
2700	114.88
