# Supplementary material for: Modeling and validating of oxygen transport in wave bioreactors: optimized experimental mass transfer method and novel Lattice-Boltzmann CFD approach
Source: Front Bioeng Biotechnol. 2026 Jan 21;13:1688774. doi: 10.3389/fbioe.2025.1688774 (PMC12868168; doi:10.3389/fbioe.2025.1688774)
Supplement: Supplementary file 5 [file DataSheet4.zip › 10L_raw_data/ID_11_kla.csv]

0	2
60	2.0033
120	4.8883
180	17.952
240	31.193
300	42.575
360	52.56
420	60.89
480	68.218
540	74.387
600	79.912
660	84.51
720	88.462
780	92.055
840	94.97
900	97.58
960	99.862
1020	101.89
1080	103.44
1140	104.89
1200	106.28
1260	107.41
1320	108.38
1380	109.21
1440	109.94
1500	110.72
1560	111.11
1620	111.66
1680	112.28
1740	112.32
1800	112.89
1860	113.13
1920	113.47
1980	113.67
2040	113.85
2100	114.1
2160	114.47
2220	114.46
2280	114.75
2340	114.59
2400	114.86
2460	114.93
2520	114.95
2580	115
2640	115.19
2700	115.12
2760	115.17
2820	115.33
2880	115.46
2940	115.44
3000	115.66
3060	115.46
3120	115.62
3180	115.67
3240	115.53
3300	115.62
3360	115.71
3420	115.96
3480	115.78
3540	115.76
3600	115.92
3660	115.75
3720	115.75
3780	115.87
3840	115.75
3900	116.01
3960	115.91
4020	115.9
4080	115.83
4140	115.83
4200	115.96
4260	115.85
4320	115.9
4380	115.84
4440	115.96
4500	115.83
4560	115.91
4620	115.88
4680	116.01
4740	116.16
4800	115.82
4860	115.86
4920	115.95
4980	115.85
5040	115.94
5100	115.89
5160	116.04
5220	115.76
5280	115.78
5340	115.97
5400	115.83
5460	115.74
5520	115.92
5580	115.9
5640	115.86
5700	115.93
5760	115.88
5820	115.82
5880	115.88
5940	115.8
6000	115.85
6060	116.03
6120	116.01
6180	115.89
6240	115.81
6300	115.95
6360	116.01
6420	115.85
6480	116.05
6540	115.97
6600	115.76
6660	116.01
6720	115.96
6780	115.8
6840	115.92
6900	115.67
6960	115.82
7020	115.78
7080	116.08
7140	115.75
7200	115.92
7260	115.91
7320	115.89
7380	115.6
7440	115.85
7500	115.74
7560	115.81
7620	116.09
7680	115.88
7740	115.89
7800	116.03
7860	115.87
7920	116.16
7980	115.9
8040	115.94
8100	116.09
8160	115.99
8220	115.84
8280	115.87
