# Supplementary material for: Modeling and validating of oxygen transport in wave bioreactors: optimized experimental mass transfer method and novel Lattice-Boltzmann CFD approach
Source: Front Bioeng Biotechnol. 2026 Jan 21;13:1688774. doi: 10.3389/fbioe.2025.1688774 (PMC12868168; doi:10.3389/fbioe.2025.1688774)
Supplement: Supplementary file 5 [file DataSheet4.zip › 10L_raw_data/ID_12_kla.csv]

0	4.1
60	4.4
120	6.2
180	9.2
240	12.7
300	16.4
360	19.8
420	23
480	26.4
540	29.5
600	32.4
660	35.4
720	38.1
780	40.9
840	43.4
900	45.9
960	48.3
1020	50.5
1080	53
1140	55.1
1200	57.1
1260	59.1
1320	61
1380	63
1440	64.9
1500	66.5
1560	68.2
1620	70
1680	71.5
1740	73.1
1800	74.6
1860	76
1920	77.3
1980	78.7
2040	79.9
2100	81.2
2160	82.4
2220	83.4
2280	84.6
2340	85.8
2400	86.7
2460	87.7
2520	88.7
2580	89.7
2640	90.6
2700	91.4
2760	92.3
2820	93.2
2880	93.9
2940	94.6
3000	95.4
3060	96
3120	96.7
3180	97.4
3240	98.1
3300	98.7
3360	99.3
3420	99.9
3480	100.5
3540	100.8
3600	101.6
3660	102.1
3720	102.5
3780	102.8
3840	103.3
3900	104
3960	104.2
4020	104.6
4080	105.1
4140	105.3
4200	105.8
4260	106.2
4320	106.3
4380	106.7
4440	107.1
4500	107.5
4560	107.9
4620	108.1
4680	108.3
4740	108.7
4800	108.9
4860	109
4920	109.2
4980	109.6
5040	109.6
5100	110
5160	110.2
5220	110.4
5280	110.6
5340	110.8
5400	111
5460	111.3
5520	111.3
5580	111.5
5640	111.7
5700	111.8
5760	111.9
5820	112.2
5880	112.2
5940	112.3
6000	112.5
6060	112.7
6120	112.8
6180	112.9
6240	112.9
6300	113.2
6360	113.1
6420	113.3
6480	113.5
6540	113.4
6600	113.5
6660	113.8
6720	113.8
6780	113.6
6840	113.9
6900	114
6960	114.1
7020	114.4
7080	114.3
7140	114.2
7200	114.3
7260	114.4
7320	114.5
7380	114.5
7440	114.6
7500	114.6
7560	114.6
7620	115
7680	114.8
7740	114.9
7800	114.9
7860	115
7920	115.1
7980	115.1
8040	115.2
8100	115.2
8160	115.2
8220	115.4
8280	115.3
8340	115.2
8400	115.3
8460	115.3
8520	115.2
8580	115.3
8640	115.5
8700	115.4
8760	115.4
8820	115.5
8880	115.5
8940	115.5
9000	115.6
9060	115.4
9120	115.4
9180	115.6
9240	115.7
9300	115.8
9360	115.8
9420	115.7
9480	115.7
9540	115.7
9600	115.9
9660	115.8
9720	115.8
9780	116
9840	115.9
9900	115.7
9960	116
10020	115.9
10080	115.9
10140	115.8
10200	115.9
10260	116
10320	116
10380	116
10440	116
10500	116.1
10560	115.8
10620	116
10680	115.9
10740	116.2
10800	116.1
10860	116.1
10920	116
10980	116
11040	116
11100	115.9
11160	116
11220	116
11280	116.1
11340	116.1
11400	116.1
11460	116.2
11520	116
11580	116
11640	115.9
11700	116.1
11760	116.2
11820	116
11880	116.2
11940	116.3
12000	116
12060	116.1
12120	116.2
12180	116.1
12240	116.2
12300	116.2
12360	116
12420	116.1
12480	116.1
12540	116.2
12600	116.1
12660	116.4
12720	116.1
12780	116.5
12840	116.2
12900	116.3
12960	116.1
13020	116.1
13080	116
13140	116
13200	116.1
13260	116.2
13320	116.3
13380	116.2
13440	116.4
13500	116.1
13560	116.2
13620	116.2
13680	116.3
13740	116.3
13800	116.3
13860	116
13920	116.3
13980	116.2
14040	116.3
14100	116.3
14160	116.3
14220	116.3
14280	116.3
14340	116.4
14400	116.5
14460	116.3
14520	116.1
14580	116.4
14640	116.3
14700	116.3
14760	116.4
14820	116.3
14880	116.2
14940	116.2
15000	116.3
15060	116.3
15120	116.1
15180	116.3
15240	116.1
15300	116.3
15360	116.4
15420	116.4
15480	116.4
15540	116.5
15600	116.4
15660	116.3
15720	116.2
15780	116.3
15840	116.4
15900	116.5
15960	116.2
16020	116.4
16080	116.1
16140	116.3
16200	116.4
16260	116.3
16320	116.4
16380	116.4
16440	116.3
16500	116.2
16560	116.5
16620	116.5
16680	116.2
16740	116.3
16800	116.2
16860	116.2
16920	116.4
16980	116.4
17040	116.5
17100	116.1
17160	116.3
17220	116.4
17280	116.3
17340	116.2
17400	116.3
17460	116.3
17520	116.2
17580	116.3
17640	116.2
17700	116.4
17760	116.2
17820	116.3
17880	116.3
17940	116.3
18000	116.2
18060	116.2
18120	116.3
18180	116.4
18240	116.2
18300	116.2
18360	116.3
18420	116.4
18480	116.2
18540	116.4
18600	116.2
18660	116.3
18720	116.2
18780	116.4
18840	116.3
18900	116.4
18960	116.2
19020	116.2
19080	116.5
19140	116.3
19200	116.3
19260	116.4
19320	116.3
19380	116.2
19440	116.2
19500	116.3
19560	116.4
19620	116.3
19680	116.4
19740	116.3
19800	116.3
19860	116.5
19920	116.3
19980	116.5
20040	116.1
20100	116.2
20160	116.1
20220	116.1
20280	116.3
20340	116.2
20400	116.4
20460	116.4
20520	116.2
20580	116.2
20640	116.3
20700	116.3
20760	116.3
20820	116.1
20880	116.2
20940	116.4
21000	116.1
21060	116.3
21120	116.5
21180	116.3
21240	116.2
21300	116.4
21360	116.2
21420	116.1
21480	116.3
21540	116.6
21600	116.3
21660	116.3
21720	116.4
21780	116.3
21840	116.2
21900	116.3
21960	116.3
22020	116.5
22080	116.4
22140	116.4
22200	116.4
22260	116.4
22320	116.4
22380	116.3
22440	116.3
22500	116.2
22560	116.4
22620	116.4
22680	116.3
22740	116.5
22800	116.4
22860	116.4
22920	116.4
22980	116.3
23040	116.3
23100	116.5
23160	116.4
23220	116.3
23280	116.5
23340	116.4
23400	116.5
23460	116.4
23520	116.3
23580	116.4
23640	116.4
23700	116.2
23760	116.3
23820	116.3
23880	116.1
23940	116.5
24000	116.5
24060	116.5
24120	116.2
24180	116.4
24240	116.3
24300	116.4
24360	116.5
24420	116.2
24480	116.2
24540	116.4
24600	116.4
24660	116.4
24720	116.5
24780	116.5
24840	116.3
24900	116.6
24960	116.3
25020	116.5
25080	116.4
25140	116.4
25200	116.4
25260	116.3
25320	116.2
25380	116.4
25440	116.4
25500	116.3
25560	116.3
25620	116.3
25680	116.3
25740	116.3
25800	116.3
25860	116.4
25920	116.3
25980	116.3
26040	116.2
26100	116.4
26160	116.5
26220	116.4
26280	116.4
26340	116.5
26400	116.4
26460	116.3
26520	116.4
26580	116.3
26640	116.4
26700	116.2
26760	116.5
26820	116.4
26880	116.4
26940	116.4
27000	116.3
27060	116.3
27120	116.3
27180	116.2
27240	116.3
27300	116.4
27360	116.3
27420	116.3
27480	116.3
27540	116.4
27600	116.4
27660	116.2
27720	116.2
27780	116.3
27840	116.2
27900	116.4
27960	116.4
28020	116.3
28080	116.3
28140	116.4
28200	116.3
28260	116.3
28320	116.3
28380	116.3
28440	116.3
28500	116.2
28560	116.2
28620	116.3
28680	116.2
28740	116.3
28800	116.3
28860	116.3
28920	116.3
28980	116.3
29040	116.3
29100	116.2
29160	116.4
29220	116.3
29280	116.4
29340	116.4
29400	116.4
29460	116.4
29520	116.4
29580	116.3
29640	116.4
29700	116.3
29760	116.3
29820	116.4
29880	116.4
29940	116.4
30000	116.3
30060	116.3
30120	116.3
30180	116.3
30240	116.3
30300	116.2
30360	116.3
30420	116.2
30480	116.2
30540	116.2
30600	116.3
30660	116.2
30720	116.4
30780	116.3
30840	116.3
30900	116.2
30960	116.2
31020	116.2
31080	116.3
31140	116.2
31200	116.2
31260	116.4
31320	116.3
31380	116.3
31440	116.3
31500	116.3
31560	116.3
31620	116.1
31680	116.3
31740	116.2
31800	116.2
31860	116.3
31920	116.3
31980	116.2
32040	116.2
32100	116.2
32160	116.2
32220	116.2
32280	116.2
32340	116.3
32400	116.2
32460	116.2
32520	116.2
32580	116.2
32640	116.2
32700	116.1
32760	116.2
32820	116.2
32880	116.2
32940	116.2
33000	116.2
33060	116.2
33120	116.2
33180	116.2
33240	116.1
33300	116.2
33360	116.2
33420	116.2
33480	116.2
33540	116.2
33600	116.2
33660	116.2
33720	116.2
33780	116.3
33840	116.1
33900	116.2
33960	116.1
34020	116.2
34080	116.2
34140	116.1
34200	116.3
34260	116.3
34320	116.2
34380	116.1
34440	116.4
34500	116.3
34560	116.2
34620	116.3
34680	116.2
34740	116.2
34800	116.2
34860	116.3
34920	116.3
34980	116.2
35040	116.3
35100	116.2
35160	116.3
35220	116.3
35280	116.3
35340	116.2
35400	116.3
35460	116.2
35520	116.3
35580	116.3
35640	116.4
35700	116.3
35760	116.3
35820	116.3
35880	116.2
35940	116.3
36000	116.3
36060	116.3
36120	116.3
36180	116.3
36240	116.4
36300	116.2
36360	116.3
36420	116.3
36480	116.3
36540	116.3
36600	116.3
36660	116.3
36720	116.3
36780	116.3
36840	116.2
36900	116.3
36960	116.4
37020	116.3
37080	116.4
37140	116.3
37200	116.3
37260	116.3
37320	116.3
37380	116.2
37440	116.3
37500	116.3
37560	116.3
37620	116.3
37680	116.2
37740	116.4
37800	116.4
37860	116.4
37920	116.3
37980	116.3
38040	116.1
38100	116.3
38160	116.3
38220	116.2
38280	116.4
38340	116.4
38400	116.3
38460	116.4
38520	116.4
38580	116.4
38640	116.3
38700	116.3
38760	116.3
38820	116.3
38880	116.4
38940	116.4
39000	116.4
39060	116.3
39120	116.3
39180	116.4
39240	116.5
39300	116.4
39360	116.4
39420	116.3
39480	116.3
39540	116.4
39600	116.4
39660	116.4
39720	116.4
39780	116.5
39840	116.4
39900	116.4
39960	116.4
40020	116.3
40080	116.4
40140	116.3
40200	116.4
40260	116.3
40320	116.4
40380	116.3
40440	116.3
40500	116.4
40560	116.4
40620	116.4
40680	116.4
40740	116.4
40800	116.4
40860	116.4
40920	116.4
40980	116.4
41040	116.4
41100	116.4
41160	116.3
41220	116.5
41280	116.5
41340	116.4
41400	116.4
41460	116.4
41520	116.5
41580	116.4
41640	116.4
41700	116.4
41760	116.4
41820	116.4
41880	116.4
41940	116.4
42000	116.4
42060	116.4
42120	116.3
42180	116.3
42240	116.4
42300	116.4
42360	116.3
42420	116.5
42480	116.4
42540	116.4
42600	116.4
42660	116.4
42720	116.4
42780	116.3
42840	116.3
42900	116.4
42960	116.5
43020	116.3
43080	116.4
43140	116.3
43200	116.4
43260	116.5
43320	116.3
43380	116.4
43440	116.4
43500	116.4
43560	116.3
43620	116.4
43680	116.3
43740	116.3
43800	116.3
43860	116.4
43920	116.3
43980	116.3
44040	116.4
44100	116.2
44160	116.3
44220	116.3
44280	116.2
44340	116.3
44400	116.4
44460	116.4
44520	116.4
44580	116.2
44640	116.4
44700	116.3
44760	116.3
44820	116.4
44880	116.3
44940	116.3
45000	116.4
45060	116.4
45120	116.3
45180	116.4
45240	116.5
45300	116.3
45360	116.3
45420	116.3
45480	116.4
45540	116.3
45600	116.5
45660	116.4
45720	116.4
45780	116.3
45840	116.3
45900	116.5
45960	116.4
46020	116.3
46080	116.2
46140	116.3
46200	116.3
46260	116.2
46320	116.4
46380	116.4
46440	116.3
46500	116.3
46560	116.3
46620	116.3
46680	116.3
46740	116.4
46800	116.2
46860	116.4
46920	116.2
46980	116.4
47040	116.3
47100	116.3
47160	116.2
47220	116.3
47280	116.3
47340	116.2
47400	116.2
47460	116.2
47520	116.3
47580	116.2
47640	116.3
47700	116.2
47760	116.2
47820	116.2
47880	116.4
47940	116.3
48000	116.3
48060	116.3
48120	116.3
48180	116.3
48240	116.3
48300	116.3
48360	116.2
48420	116.3
48480	116.2
48540	116.3
48600	116.3
48660	116.2
48720	116.2
48780	116.3
48840	116.3
48900	116.3
48960	116.2
49020	116.1
49080	116.3
49140	116.3
49200	116.4
49260	116.2
49320	116.2
49380	116.3
49440	116.4
49500	116.2
49560	116.3
49620	116.2
49680	116.3
49740	116.3
49800	116.3
49860	116.3
49920	116.3
49980	116.3
50040	116.3
50100	116.1
50160	116.3
50220	116.2
50280	116.3
50340	116.3
50400	116.3
50460	116.3
50520	116.3
50580	116.3
50640	116.3
50700	116.3
50760	116.3
50820	116.2
50880	116.2
50940	116.3
51000	116.3
51060	116.2
51120	116.3
51180	116.4
51240	116.3
51300	116.2
51360	116.3
51420	116.3
51480	116.3
51540	116.3
51600	116.3
51660	116.2
51720	116.4
51780	116.3
51840	116.3
51900	116.3
51960	116.3
52020	116.3
52080	116.4
52140	116.3
52200	116.3
52260	116.3
52320	116.2
52380	116.2
52440	116.3
52500	116.3
52560	116.3
52620	116.3
52680	116.4
52740	116.3
52800	116.3
52860	116.3
52920	116.2
52980	116.3
53040	116.2
53100	116.2
53160	116.4
53220	116.3
53280	116.3
53340	116.3
53400	116.2
53460	116.2
53520	116.3
53580	116.3
53640	116.3
53700	116.3
53760	116.3
53820	116.3
53880	116.4
53940	116.3
54000	116.3
54060	116.2
54120	116.4
54180	116.4
54240	116.3
54300	116.2
54360	116.4
54420	116.3
54480	116.3
54540	116.4
54600	116.3
54660	116.3
54720	116.3
54780	116.3
54840	116.3
54900	116.4
54960	116.4
55020	116.4
55080	116.3
55140	116.3
55200	116.3
55260	116.4
55320	116.4
55380	116.4
55440	116.4
55500	116.4
55560	116.4
55620	116.4
55680	116.4
55740	116.5
55800	116.3
55860	116.3
55920	116.4
55980	116.3
56040	116.3
56100	116.4
56160	116.3
56220	116.3
56280	116.4
56340	116.3
56400	116.3
56460	116.4
56520	116.3
56580	116.3
56640	116.4
56700	116.3
56760	116.2
56820	116.3
56880	116.3
56940	116.2
57000	116.3
57060	116.3
57120	116.3
57180	116.3
57240	116.4
57300	116.2
57360	116.2
57420	116.2
57480	116.3
57540	116.3
57600	116.3
57660	116.3
57720	116.3
57780	116.2
57840	116.2
57900	116.3
57960	116.2
58020	116.3
58080	116.2
58140	116.3
58200	116.3
58260	116.3
58320	116.2
58380	116.3
58440	116.3
58500	116.3
58560	116.2
58620	116.2
58680	116.2
58740	116.3
58800	116.2
58860	116.3
58920	116.3
58980	116.3
59040	116.3
59100	116.3
59160	116.2
59220	116.3
59280	116.2
59340	116.2
59400	116.3
59460	116.3
59520	116.1
59580	116.3
59640	116.2
59700	116.2
59760	116.3
59820	116.2
59880	116.2
59940	116.3
60000	116.3
60060	116.3
60120	116.2
60180	116.3
60240	116.3
60300	116.3
60360	116.2
60420	116.3
60480	116.2
60540	116.4
60600	116.2
60660	116.2
60720	116.3
60780	116.3
60840	116.3
60900	116.2
60960	116.2
61020	116.3
61080	116.2
61140	116.2
61200	116.3
61260	116.2
61320	116.4
61380	116.3
61440	116.3
61500	116.2
61560	116.3
61620	116.3
61680	116.2
61740	116.3
61800	116.3
61860	116.3
61920	116.3
61980	116.2
62040	116.3
62100	116.3
62160	116.3
62220	116.2
62280	116.3
62340	116.2
62400	116.3
62460	116.3
62520	116.3
62580	116.3
62640	116.2
62700	116.3
62760	116.2
62820	116.1
62880	116.2
62940	116.3
63000	116.2
63060	116.3
63120	116.3
63180	116.3
63240	116.3
63300	116.3
63360	116.2
63420	116.2
63480	116.2
63540	116.2
63600	116.2
63660	116.3
63720	116.2
63780	116.2
63840	116.2
63900	116.3
63960	116.3
64020	116.3
64080	116.3
64140	116.3
64200	116.3
64260	116.2
64320	116.3
64380	116.3
64440	116.3
64500	116.2
64560	116.2
64620	116.2
64680	116.3
64740	116.2
64800	116.2
64860	116.3
64920	116.3
64980	116.3
65040	116.2
65100	116.3
65160	116.3
65220	116.3
65280	116.2
65340	116.4
65400	116.2
65460	116.3
65520	116.3
65580	116.3
65640	116.3
65700	116.2
65760	116.3
65820	116.2
65880	116.2
65940	116.2
66000	116.3
66060	116.4
66120	116.2
66180	116.2
66240	116.2
66300	116.3
66360	116.3
66420	116.3
66480	116.3
66540	116.2
66600	116.3
66660	116.3
66720	116.3
66780	116.3
66840	116.3
66900	116.4
66960	116.3
67020	116.2
67080	116.3
67140	116.3
67200	116.3
67260	116.2
67320	116.3
67380	116.3
67440	116.2
67500	116.2
67560	116.3
67620	116.2
67680	116.3
67740	116.2
67800	116.2
67860	116.2
67920	116.3
67980	116.2
68040	116.2
68100	116.2
68160	116.3
68220	116.3
68280	116.3
68340	116.3
68400	116.3
68460	116.3
68520	116.3
68580	116.3
68640	116.3
68700	116.3
68760	116.2
68820	116.2
68880	116.3
68940	116.2
69000	116.3
69060	116.2
69120	116.3
69180	116.2
69240	116.3
69300	116.2
69360	116.2
69420	116.3
69480	116.2
69540	116.3
69600	116.2
69660	116.3
69720	116.3
69780	116.3
69840	116.2
69900	116.3
69960	116.2
70020	116.2
70080	116.2
70140	116.2
70200	116.1
70260	116.2
70320	116.2
70380	116.3
70440	116.3
70500	116.2
70560	116.2
70620	116.2
70680	116.2
70740	116.2
70800	116.2
70860	116.2
70920	116.3
70980	116.2
71040	116.2
71100	116.3
71160	116.2
71220	116.1
71280	116.3
71340	116.2
71400	116.2
71460	116.2
71520	116.3
71580	116.3
71640	116.2
71700	116.2
71760	116.3
71820	116.1
71880	116.2
71940	116.2
72000	116.2
72060	116.3
72120	116.1
72180	116.3
72240	116.2
72300	116.2
72360	116.2
72420	116.2
72480	116.3
72540	116.3
72600	116.3
72660	116.2
72720	116.3
72780	116.2
72840	116.2
72900	116.3
72960	116.2
73020	116.2
73080	116.2
73140	116.2
73200	116.1
73260	116.3
73320	116.1
73380	116.2
73440	116.3
73500	116.3
73560	116.2
73620	116.2
73680	116.2
73740	116.2
73800	116.1
73860	116.2
73920	116.2
73980	116.1
74040	116.3
74100	116.3
74160	116.2
74220	116.2
74280	116.3
74340	116.2
74400	116.3
74460	116.2
74520	116.2
74580	116.3
74640	116.3
74700	116.3
74760	116.3
74820	116.2
74880	116.3
74940	116.1
75000	116.2
75060	116.3
75120	116.2
75180	116.2
75240	116.2
75300	116.3
75360	116.3
75420	116.3
75480	116.3
75540	116.5
75600	116.2
75660	116.2
75720	116.2
75780	116.4
75840	116.3
75900	116.3
75960	116.3
76020	116.3
76080	116.2
76140	116.2
76200	116.3
76260	116.3
76320	116.3
76380	116.4
76440	116.2
76500	116.2
76560	116.3
76620	116.3
76680	116.3
76740	116.3
76800	116.4
76860	116.3
76920	116.2
76980	116.3
77040	116.3
77100	116.3
77160	116.4
77220	116.3
77280	116.2
77340	116.3
77400	116.4
77460	116.3
77520	116.3
77580	116.4
77640	116.3
77700	116.3
77760	116.4
77820	116.3
77880	116.3
77940	116.3
78000	116.3
78060	116.3
78120	116.3
78180	116.3
78240	116.4
78300	116.3
78360	116.2
78420	116.3
78480	116.2
78540	116.3
78600	116.4
78660	116.3
78720	116.2
78780	116.2
78840	116.2
78900	116.3
78960	116.4
79020	116.3
79080	116.3
79140	116.3
79200	116.3
79260	116.3
79320	116.4
79380	116.4
79440	116.3
79500	116.3
79560	116.3
79620	116.3
79680	116.3
79740	116.4
79800	116.4
79860	116.3
79920	116.4
79980	116.4
80040	116.3
80100	116.4
80160	116.3
80220	116.3
80280	116.3
80340	116.2
80400	116.3
80460	116.3
80520	116.3
80580	116.2
80640	116.3
80700	116.2
80760	116.4
80820	116.3
80880	116.3
80940	116.2
81000	116.3
81060	116.2
81120	116.4
81180	116.4
81240	116.3
81300	116.3
81360	116.3
81420	116.3
81480	116.3
81540	116.4
81600	116.3
81660	116.2
