# Supplementary material for: Modeling and validating of oxygen transport in wave bioreactors: optimized experimental mass transfer method and novel Lattice-Boltzmann CFD approach
Source: Front Bioeng Biotechnol. 2026 Jan 21;13:1688774. doi: 10.3389/fbioe.2025.1688774 (PMC12868168; doi:10.3389/fbioe.2025.1688774)
Supplement: Supplementary file 5 [file DataSheet4.zip › 10L_raw_data/ID_13_kla.csv]

0	3.7
60	4
120	7.2
180	14
240	20.8
300	27
360	32.9
420	38.5
480	43.4
540	48.2
600	52.8
660	56.8
720	60.6
780	64.1
840	67.4
900	70.6
960	73.4
1020	76.2
1080	78.8
1140	81.4
1200	83.6
1260	85.6
1320	87.7
1380	89.5
1440	91.2
1500	92.8
1560	94.4
1620	95.8
1680	97.1
1740	98.3
1800	99.6
1860	100.5
1920	101.5
1980	102.4
2040	103.3
2100	104.1
2160	104.8
2220	105.7
2280	106.3
2340	106.9
2400	107.5
2460	107.9
2520	108.7
2580	109.2
2640	109.5
2700	109.9
2760	110.4
2820	110.6
2880	111
2940	111.4
3000	111.7
3060	111.8
3120	112
3180	112.4
3240	112.7
3300	112.8
3360	113.1
3420	113.2
3480	113.4
3540	113.4
3600	113.8
3660	113.9
3720	114.1
3780	114.1
3840	114.3
3900	114.5
3960	114.4
4020	114.5
4080	114.6
4140	114.7
4200	114.8
4260	114.8
4320	115
4380	114.9
4440	115
4500	115.1
4560	115.3
4620	115.2
4680	115.2
4740	115.4
4800	115.2
4860	115.5
4920	115.4
4980	115.5
5040	115.6
5100	115.5
5160	115.6
5220	115.6
5280	115.6
5340	115.6
5400	115.7
5460	115.6
5520	115.7
