# Supplementary material for: Modeling and validating of oxygen transport in wave bioreactors: optimized experimental mass transfer method and novel Lattice-Boltzmann CFD approach
Source: Front Bioeng Biotechnol. 2026 Jan 21;13:1688774. doi: 10.3389/fbioe.2025.1688774 (PMC12868168; doi:10.3389/fbioe.2025.1688774)
Supplement: Supplementary file 5 [file DataSheet4.zip › 10L_raw_data/ID_14_kla.csv]

0	2.5
60	2.7
120	4.9
180	13.9
240	23.2
300	31.4
360	38.9
420	45.7
480	51.8
540	57.5
600	62.6
660	67.1
720	71.5
780	75.3
840	78.8
900	82
960	85
1020	87.6
1080	90.1
1140	92.3
1200	94.4
1260	96.1
1320	97.9
1380	99.5
1440	100.8
1500	102.2
1560	103.3
1620	104.5
1680	105.3
1740	106.2
1800	107
1860	107.7
1920	108.5
1980	109
2040	109.7
2100	110.2
2160	110.7
2220	111.1
2280	111.6
2340	111.8
2400	112.2
2460	112.4
2520	112.7
2580	112.9
2640	113.1
2700	113.5
2760	113.6
2820	113.8
2880	114
2940	114
3000	114.2
3060	114.3
3120	114.5
3180	114.7
3240	114.7
3300	114.8
3360	114.9
3420	115
3480	115.2
3540	115
3600	115.2
3660	115.2
3720	115.4
3780	115.4
3840	115.4
3900	115.3
3960	115.4
4020	115.3
4080	115.5
4140	115.4
4200	115.6
4260	115.6
4320	115.6
4380	115.6
4440	115.6
4500	115.8
4560	115.8
4620	115.7
4680	115.7
4740	115.8
4800	115.8
4860	115.9
4920	115.7
4980	115.8
5040	115.8
5100	115.9
5160	115.9
5220	115.9
5280	115.9
5340	115.9
5400	115.8
5460	115.8
5520	115.9
5580	115.8
5640	115.7
5700	115.8
5760	115.8
5820	115.9
5880	115.8
5940	115.8
6000	116
6060	115.8
6120	115.8
6180	115.8
6240	115.7
6300	116.1
6360	115.9
6420	115.8
6480	116
6540	115.9
6600	115.9
6660	115.9
6720	115.9
6780	115.8
6840	115.7
6900	115.7
6960	115.9
7020	115.8
7080	115.8
7140	115.9
7200	115.9
7260	115.9
7320	115.9
7380	115.8
7440	115.8
7500	116
7560	115.7
7620	115.9
7680	115.6
7740	115.8
7800	115.9
7860	115.9
7920	115.9
7980	116
8040	115.9
8100	115.9
8160	115.9
8220	115.8
8280	115.8
8340	115.7
8400	115.8
8460	115.9
8520	116
8580	115.9
8640	115.8
8700	115.7
8760	115.9
8820	115.8
8880	115.8
8940	116
9000	115.9
9060	115.9
9120	115.8
9180	115.9
9240	115.8
9300	115.8
9360	115.9
9420	115.9
9480	115.7
9540	115.9
9600	115.9
9660	116
9720	115.9
9780	115.8
9840	116
9900	115.8
9960	115.8
10020	116
10080	116
10140	115.7
10200	115.8
10260	116
10320	115.9
10380	116
10440	116
10500	115.9
10560	115.8
10620	115.8
10680	115.9
10740	115.8
10800	116
10860	115.8
10920	115.8
10980	115.8
11040	115.8
11100	115.8
11160	115.9
11220	116
11280	115.9
11340	116
11400	115.9
11460	115.7
11520	115.8
11580	115.8
11640	115.9
11700	115.9
11760	115.8
11820	115.8
11880	115.8
11940	115.9
12000	115.8
12060	115.9
12120	115.7
12180	115.8
12240	115.9
12300	116
12360	115.8
12420	115.9
12480	116
12540	115.8
12600	115.8
12660	116
12720	115.9
12780	115.8
12840	115.8
12900	115.8
12960	115.9
13020	115.9
13080	115.7
13140	115.9
13200	115.8
13260	116
13320	116
13380	116
13440	115.9
13500	115.9
13560	115.9
13620	116
13680	115.7
13740	115.9
13800	116
13860	116
13920	115.9
13980	115.9
14040	115.9
14100	115.9
14160	116
14220	115.8
14280	116.1
14340	115.8
14400	115.8
14460	115.8
14520	115.8
14580	116
14640	116
14700	116
14760	115.9
14820	115.9
14880	115.9
14940	115.9
15000	115.9
15060	115.9
15120	115.8
15180	116.1
15240	116
15300	116
15360	115.8
15420	115.8
15480	115.8
15540	116
15600	115.8
15660	115.9
15720	116
15780	115.9
15840	115.9
15900	116
15960	116
16020	115.9
16080	115.9
16140	116
16200	115.9
16260	115.9
16320	115.9
16380	116
16440	115.9
16500	115.9
16560	115.9
16620	115.8
16680	115.9
16740	116
16800	115.9
16860	115.9
16920	115.8
16980	115.8
17040	115.9
17100	115.9
17160	115.9
17220	115.8
17280	115.9
17340	115.8
17400	116
17460	115.9
17520	115.9
17580	116
17640	115.9
17700	116
17760	115.8
17820	115.9
17880	115.9
17940	116
18000	115.9
18060	115.9
18120	115.9
18180	115.9
18240	115.8
18300	115.9
18360	115.9
18420	115.9
18480	115.9
18540	115.9
18600	115.9
18660	115.8
18720	115.8
18780	115.8
18840	115.8
18900	116
18960	115.9
19020	115.9
19080	115.8
19140	116
19200	115.8
19260	115.9
19320	115.8
19380	115.9
19440	115.8
19500	115.9
19560	115.9
19620	115.9
19680	115.9
19740	116
19800	115.9
19860	115.9
19920	115.9
19980	115.9
20040	115.9
20100	115.9
20160	115.9
20220	115.9
20280	115.9
20340	115.9
20400	115.9
20460	115.8
20520	115.9
20580	115.9
20640	115.9
20700	115.8
20760	115.8
20820	115.7
20880	115.8
20940	115.8
21000	115.8
21060	115.8
21120	115.8
21180	115.8
21240	115.8
21300	115.9
21360	115.8
21420	115.9
21480	115.8
21540	115.8
21600	115.7
21660	115.8
21720	115.7
21780	115.9
21840	115.9
21900	115.9
21960	115.7
22020	115.9
22080	115.8
22140	115.9
22200	115.8
22260	115.9
22320	115.8
22380	115.9
22440	115.8
22500	115.9
22560	115.9
22620	115.9
22680	115.9
22740	115.9
22800	115.9
22860	115.9
22920	115.9
22980	115.8
23040	115.9
23100	115.9
23160	115.8
23220	115.9
23280	115.8
23340	115.9
23400	115.9
23460	115.8
23520	115.9
23580	115.9
23640	115.9
23700	115.9
23760	116
23820	115.9
23880	115.9
23940	116
24000	115.9
24060	115.9
24120	115.9
24180	116
24240	115.9
24300	116
24360	115.9
24420	116
24480	116
24540	116
24600	116
24660	116
24720	115.9
24780	115.9
24840	116
24900	115.9
24960	115.8
25020	115.9
25080	115.9
25140	116
25200	115.9
25260	116
25320	115.9
25380	115.9
25440	115.9
25500	115.9
25560	116
25620	116
25680	115.9
25740	116
25800	116
25860	115.9
25920	116
25980	115.9
26040	115.8
26100	115.9
26160	115.9
26220	115.9
26280	115.9
26340	116
26400	115.9
26460	115.9
26520	115.8
26580	115.9
26640	115.9
26700	115.9
26760	116
26820	115.9
26880	115.9
26940	115.9
27000	115.9
27060	115.9
27120	115.9
27180	115.9
27240	115.9
27300	115.8
27360	115.8
27420	115.9
27480	116
27540	115.8
27600	115.9
27660	116
27720	115.8
27780	115.8
27840	115.9
27900	115.8
27960	115.9
28020	115.9
28080	115.8
28140	115.9
28200	115.9
28260	115.8
28320	115.8
28380	115.9
28440	115.8
28500	115.9
28560	115.8
28620	115.9
28680	115.9
28740	115.8
28800	115.9
28860	115.8
28920	115.9
28980	115.9
29040	115.9
29100	115.9
29160	115.8
29220	115.9
29280	116
29340	115.9
29400	115.9
29460	115.9
29520	115.9
29580	115.9
29640	115.8
29700	115.8
29760	115.9
29820	115.9
29880	115.8
29940	115.8
30000	115.8
30060	115.9
30120	115.8
30180	115.9
30240	115.9
30300	115.9
30360	115.8
30420	115.9
30480	115.9
30540	115.8
30600	115.9
30660	115.8
30720	115.8
30780	115.8
30840	115.9
30900	115.9
30960	115.7
31020	115.8
31080	115.8
31140	115.9
31200	115.9
31260	115.8
31320	115.8
31380	115.8
31440	115.8
31500	115.8
31560	115.8
31620	115.8
31680	115.9
31740	115.9
31800	115.8
31860	115.8
31920	115.9
31980	115.8
32040	115.8
32100	115.8
32160	115.9
32220	115.8
32280	115.9
32340	115.9
32400	115.8
32460	115.8
32520	115.8
32580	115.8
32640	115.8
32700	115.8
32760	115.8
32820	115.9
32880	115.8
32940	115.7
33000	115.8
33060	115.9
33120	115.7
33180	115.8
33240	115.8
33300	115.8
33360	115.8
33420	115.8
33480	115.8
33540	115.9
33600	115.8
33660	115.8
33720	115.8
33780	115.7
33840	115.8
33900	115.8
33960	115.8
34020	115.9
34080	115.7
34140	115.8
34200	115.8
34260	115.8
34320	115.8
34380	115.8
34440	115.9
34500	115.8
34560	115.7
34620	115.8
34680	115.8
34740	115.8
34800	115.8
34860	115.8
34920	115.9
34980	115.9
35040	115.9
35100	115.9
35160	115.8
35220	115.9
35280	115.8
35340	115.9
35400	115.8
35460	115.8
35520	115.9
35580	115.9
35640	115.8
35700	115.8
35760	115.9
35820	115.8
35880	115.8
35940	115.8
36000	115.8
36060	115.8
36120	115.9
36180	115.8
36240	115.8
36300	115.9
36360	115.8
36420	115.8
36480	115.8
36540	115.8
36600	115.9
36660	115.9
36720	115.8
36780	115.8
36840	115.8
36900	115.8
36960	115.8
37020	115.8
37080	115.9
37140	115.9
37200	115.8
37260	115.8
37320	115.8
37380	115.7
37440	115.8
37500	115.7
37560	115.8
37620	115.9
37680	115.9
37740	115.7
37800	115.8
37860	115.7
37920	115.9
37980	115.9
38040	115.8
38100	115.8
38160	115.7
38220	115.8
38280	115.8
38340	115.8
38400	115.8
38460	115.8
38520	115.7
38580	115.8
38640	115.7
38700	115.9
38760	115.8
38820	115.8
38880	115.8
38940	115.9
39000	115.8
39060	115.9
39120	115.8
39180	115.8
39240	115.9
39300	115.8
39360	115.8
39420	115.8
39480	115.9
39540	115.7
39600	115.7
39660	115.8
39720	115.8
39780	115.8
39840	115.8
39900	115.8
39960	115.8
40020	115.7
40080	115.7
40140	115.8
40200	115.8
40260	115.7
40320	115.7
40380	115.8
40440	115.8
40500	115.7
40560	115.8
40620	115.8
40680	115.9
40740	115.9
40800	115.8
40860	115.8
40920	115.8
40980	115.9
41040	115.8
41100	115.8
41160	115.9
41220	115.8
41280	115.8
41340	115.8
41400	115.8
41460	115.9
41520	115.8
41580	115.8
41640	115.8
41700	115.9
41760	115.8
41820	115.8
41880	115.8
41940	115.7
42000	115.7
42060	115.8
42120	115.7
42180	115.7
42240	115.8
42300	115.8
42360	115.7
42420	115.7
42480	115.7
42540	115.7
42600	115.8
42660	115.7
42720	115.8
42780	115.8
42840	115.7
42900	115.7
42960	115.7
43020	115.8
43080	115.7
43140	115.8
43200	115.8
43260	115.6
43320	115.7
43380	115.7
43440	115.7
43500	115.8
43560	115.7
43620	115.7
43680	115.6
43740	115.6
43800	115.8
43860	115.7
43920	115.6
43980	115.7
44040	115.7
44100	115.7
44160	115.7
44220	115.7
44280	115.7
44340	115.7
44400	115.8
44460	115.7
44520	115.7
44580	115.7
44640	115.7
44700	115.7
44760	115.7
44820	115.7
44880	115.6
44940	115.7
45000	115.7
45060	115.7
45120	115.8
45180	115.7
45240	115.7
45300	115.7
45360	115.6
45420	115.6
45480	115.7
45540	115.7
45600	115.7
45660	115.7
45720	115.7
45780	115.7
45840	115.7
45900	115.8
45960	115.7
46020	115.7
46080	115.7
46140	115.7
46200	115.7
46260	115.7
46320	115.7
46380	115.7
46440	115.7
46500	115.7
46560	115.8
46620	115.7
46680	115.8
46740	115.7
46800	115.7
46860	115.7
46920	115.7
46980	115.8
47040	115.7
47100	115.7
47160	115.8
47220	115.8
47280	115.7
47340	115.8
47400	115.8
47460	115.8
47520	115.7
47580	115.7
47640	115.8
47700	115.8
47760	115.7
47820	115.7
47880	115.8
47940	115.7
48000	115.7
48060	115.7
48120	115.7
48180	115.7
48240	115.6
48300	115.7
48360	115.7
48420	115.6
48480	115.7
48540	115.8
48600	115.8
48660	115.7
48720	115.8
48780	115.7
48840	115.7
48900	115.7
48960	115.8
49020	115.7
49080	115.7
49140	115.8
49200	115.8
49260	115.8
49320	115.8
49380	115.7
49440	115.8
49500	115.7
49560	115.8
49620	115.7
49680	115.7
49740	115.7
49800	115.8
49860	115.7
49920	115.8
49980	115.7
50040	115.8
50100	115.8
50160	115.7
50220	115.8
50280	115.8
50340	115.8
50400	115.9
50460	115.9
50520	115.9
50580	115.8
50640	115.8
50700	115.8
50760	115.9
50820	115.8
50880	115.8
50940	115.8
51000	115.8
51060	115.7
51120	115.7
51180	115.7
51240	115.7
51300	115.8
51360	115.8
51420	115.8
51480	115.7
51540	115.7
51600	115.7
51660	115.7
51720	115.8
51780	115.8
51840	115.8
51900	115.8
51960	115.7
52020	115.7
52080	115.8
52140	115.7
52200	115.8
52260	115.8
52320	115.8
52380	115.8
52440	115.7
52500	115.8
52560	115.7
52620	115.7
52680	115.8
52740	115.8
52800	115.8
52860	115.8
52920	115.8
52980	115.7
53040	115.7
53100	115.7
53160	115.7
53220	115.7
53280	115.7
53340	115.7
53400	115.7
53460	115.8
53520	115.7
53580	115.7
53640	115.7
53700	115.7
53760	115.7
53820	115.6
53880	115.6
53940	115.7
54000	115.6
54060	115.7
54120	115.8
54180	115.7
54240	115.7
54300	115.7
54360	115.7
54420	115.8
54480	115.7
54540	115.7
54600	115.6
54660	115.6
54720	115.7
54780	115.6
54840	115.6
54900	115.7
54960	115.6
55020	115.6
55080	115.7
55140	115.6
55200	115.6
55260	115.6
55320	115.6
55380	115.6
55440	115.6
55500	115.5
55560	115.6
55620	115.7
55680	115.6
55740	115.7
55800	115.7
55860	115.6
55920	115.6
55980	115.6
56040	115.7
56100	115.7
56160	115.7
56220	115.7
56280	115.7
56340	115.7
56400	115.6
56460	115.6
56520	115.6
56580	115.7
56640	115.7
56700	115.6
56760	115.7
56820	115.6
56880	115.7
56940	115.6
57000	115.6
57060	115.7
57120	115.7
57180	115.6
57240	115.6
57300	115.6
57360	115.6
57420	115.7
57480	115.6
57540	115.7
57600	115.6
57660	115.6
57720	115.6
57780	115.6
57840	115.6
57900	115.7
57960	115.6
58020	115.7
58080	115.7
58140	115.6
58200	115.6
58260	115.7
58320	115.5
58380	115.7
58440	115.6
58500	115.6
58560	115.5
58620	115.6
58680	115.7
58740	115.6
58800	115.6
58860	115.6
58920	115.6
58980	115.6
59040	115.6
59100	115.6
59160	115.7
59220	115.8
59280	115.7
59340	115.8
59400	115.7
59460	115.7
59520	115.6
59580	115.6
59640	115.7
59700	115.7
59760	115.6
59820	115.7
59880	115.6
59940	115.6
60000	115.6
60060	115.6
60120	115.7
60180	115.6
60240	115.6
60300	115.7
60360	115.6
60420	115.6
60480	115.6
60540	115.6
60600	115.6
60660	115.6
60720	115.6
60780	115.7
60840	115.6
60900	115.6
60960	115.7
61020	115.6
61080	115.7
61140	115.7
61200	115.7
61260	115.6
61320	115.6
61380	115.7
61440	115.7
61500	115.6
61560	115.6
61620	115.6
61680	115.6
61740	115.7
61800	115.6
61860	115.6
61920	115.7
61980	115.7
62040	115.7
62100	115.6
62160	115.5
62220	115.6
62280	115.6
62340	115.6
62400	115.7
62460	115.6
62520	115.7
62580	115.8
62640	115.7
62700	115.7
62760	115.5
62820	115.6
62880	115.6
62940	115.6
63000	115.7
63060	115.7
63120	115.6
63180	115.6
63240	115.7
63300	115.7
63360	115.7
63420	115.6
63480	115.7
63540	115.7
63600	115.7
63660	115.5
63720	115.7
63780	115.7
63840	115.7
63900	115.6
63960	115.6
64020	115.7
64080	115.7
64140	115.7
64200	115.5
64260	115.7
64320	115.7
64380	115.6
64440	115.7
64500	115.7
64560	115.7
64620	115.7
64680	115.6
64740	115.7
64800	115.7
64860	115.7
64920	115.7
64980	115.7
65040	115.7
65100	115.6
65160	115.7
65220	115.8
65280	115.8
65340	115.7
65400	115.6
65460	115.6
65520	115.8
65580	115.7
65640	115.7
65700	115.8
65760	115.6
65820	115.6
65880	115.7
65940	115.7
66000	115.6
66060	115.7
66120	115.6
66180	115.7
66240	115.7
66300	115.7
66360	115.7
66420	115.6
66480	115.6
66540	115.7
66600	115.8
66660	115.7
