# Supplementary material for: Modeling and validating of oxygen transport in wave bioreactors: optimized experimental mass transfer method and novel Lattice-Boltzmann CFD approach
Source: Front Bioeng Biotechnol. 2026 Jan 21;13:1688774. doi: 10.3389/fbioe.2025.1688774 (PMC12868168; doi:10.3389/fbioe.2025.1688774)
Supplement: Supplementary file 5 [file DataSheet4.zip › 10L_raw_data/ID_15_kla.csv]

0	3.5
60	3.8
120	6.1
180	16
240	25.6
300	34.6
360	42.4
420	49.4
480	55.9
540	61.7
600	66.9
660	71.5
720	75.6
780	79.4
840	82.9
900	86.1
960	88.9
1020	91.4
1080	93.7
1140	95.7
1200	97.8
1260	99.5
1320	101
1380	102.3
1440	103.5
1500	104.6
1560	105.5
1620	106.7
1680	107.4
1740	108.2
1800	108.8
1860	109.5
1920	110.1
1980	110.7
2040	111.1
2100	111.4
2160	111.7
2220	112.1
2280	112.6
2340	112.8
2400	113.1
