# Supplementary material for: Modeling and validating of oxygen transport in wave bioreactors: optimized experimental mass transfer method and novel Lattice-Boltzmann CFD approach
Source: Front Bioeng Biotechnol. 2026 Jan 21;13:1688774. doi: 10.3389/fbioe.2025.1688774 (PMC12868168; doi:10.3389/fbioe.2025.1688774)
Supplement: Supplementary file 5 [file DataSheet4.zip › 10L_raw_data/ID_16_kla.csv]

0	2.4
60	2.9
120	9.2
180	28.5
240	45.2
300	58.5
360	69.3
420	77.9
480	84.9
540	90.3
600	94.8
660	98.5
720	101.2
780	103.6
840	105.4
900	107
960	108.4
1020	109.1
1080	109.9
1140	110.7
1200	111.2
1260	111.8
1320	112
1380	112.5
1440	113
1500	113.2
1560	113.4
1620	113.5
