# Supplementary material for: Modeling and validating of oxygen transport in wave bioreactors: optimized experimental mass transfer method and novel Lattice-Boltzmann CFD approach
Source: Front Bioeng Biotechnol. 2026 Jan 21;13:1688774. doi: 10.3389/fbioe.2025.1688774 (PMC12868168; doi:10.3389/fbioe.2025.1688774)
Supplement: Supplementary file 5 [file DataSheet4.zip › 10L_raw_data/ID_17_kla.csv]

0	2.2
60	2.6
120	5.4
180	30.7
240	54.1
300	70.1
360	81.2
420	89
480	94.7
540	98.9
600	102.1
660	104.5
720	106.1
780	107.7
840	108.6
900	109.7
960	110.6
1020	111
1080	111.5
1140	112.2
1200	112.4
1260	112.7
1320	113.1
1380	113.1
1440	113.3
1500	113.4
1560	113.8
1620	114.1
