# Supplementary material for: Modeling and validating of oxygen transport in wave bioreactors: optimized experimental mass transfer method and novel Lattice-Boltzmann CFD approach
Source: Front Bioeng Biotechnol. 2026 Jan 21;13:1688774. doi: 10.3389/fbioe.2025.1688774 (PMC12868168; doi:10.3389/fbioe.2025.1688774)
Supplement: Supplementary file 5 [file DataSheet4.zip › 10L_raw_data/ID_19_kla.csv]

0	2.2
60	6.2
120	33.8
180	51.7
240	62.1
300	69
360	74.6
420	79.1
480	82.9
540	85.8
600	88.7
660	90.8
720	93
780	95
840	96.6
900	98.1
960	99.4
1020	100.5
1080	101.7
1140	102.7
1200	103.6
1260	104.5
1320	105.5
1380	106.2
1440	106.7
1500	107.5
