# Supplementary material for: Modeling and validating of oxygen transport in wave bioreactors: optimized experimental mass transfer method and novel Lattice-Boltzmann CFD approach
Source: Front Bioeng Biotechnol. 2026 Jan 21;13:1688774. doi: 10.3389/fbioe.2025.1688774 (PMC12868168; doi:10.3389/fbioe.2025.1688774)
Supplement: Supplementary file 5 [file DataSheet4.zip › 10L_raw_data/ID_1_kla.csv]

0	2
60	2.6
120	13
180	27.5
240	40
300	50.6
360	59.7
420	67.4
480	74.2
540	80
600	84.8
660	89
720	92.6
780	95.8
840	98.4
900	100.7
960	102.6
1020	104.2
1080	105.7
1140	106.9
1200	108.1
1260	109
1320	109.7
1380	110.5
1440	111.2
1500	111.6
1560	112.1
1620	112.6
1680	112.8
1740	113.2
1800	113.5
1860	113.8
1920	113.9
1980	114.2
2040	114.3
2100	114.5
2160	114.6
2220	114.8
2280	114.9
2340	114.9
2400	114.9
2460	115
2520	115.2
2580	115.2
2640	115.2
2700	115.3
2760	115.4
2820	115.5
2880	115.5
2940	115.5
3000	115.6
3060	115.6
3120	115.5
3180	115.7
3240	115.7
3300	115.7
3360	115.7
3420	115.7
3480	115.7
3540	115.7
3600	115.7
3660	115.8
3720	115.7
3780	115.8
3840	115.8
3900	115.8
3960	115.9
4020	115.8
4080	115.7
4140	115.8
4200	115.8
4260	115.9
4320	115.8
4380	115.8
4440	115.8
4500	115.8
4560	115.9
4620	115.9
4680	115.9
4740	115.9
4800	116
4860	115.8
4920	115.9
4980	115.9
5040	115.8
5100	115.9
5160	115.8
5220	115.9
5280	115.8
5340	115.9
5400	115.8
5460	115.9
5520	115.8
5580	115.8
5640	115.9
5700	115.8
5760	115.9
5820	115.9
5880	115.9
5940	116
6000	115.8
6060	115.9
6120	115.9
6180	116
6240	115.9
6300	116
6360	116
6420	116.2
6480	116
6540	116
6600	116
6660	116.1
6720	116
6780	116
6840	116
6900	116.1
6960	116
7020	116
7080	116
7140	116
7200	116.1
7260	116.1
7320	116
7380	116
7440	116.1
7500	116.1
7560	116.1
7620	115.9
7680	116.1
7740	116
7800	116
7860	115.9
7920	116.2
7980	116.2
8040	115.9
8100	116
8160	116
8220	116
8280	116.1
8340	115.9
8400	115.9
8460	116.1
8520	116.2
8580	116
8640	116.1
8700	116.1
8760	116.1
8820	116.1
8880	116.2
8940	116
9000	115.9
9060	116.2
9120	116.2
9180	116.3
9240	116.1
9300	116.2
9360	115.9
9420	116.1
9480	115.8
9540	116
9600	116
9660	115.8
9720	115.7
9780	116.1
9840	115.9
9900	115.9
9960	115.8
10020	115.9
10080	116
10140	116
10200	116
10260	115.9
10320	116
10380	116
10440	116
10500	115.8
10560	116.1
10620	116
10680	116
10740	116.1
10800	115.9
10860	116
10920	116.1
10980	115.8
11040	115.9
11100	115.9
11160	116
11220	116
11280	115.8
11340	116
11400	115.9
11460	116
11520	116
11580	115.9
11640	116
11700	116
11760	115.9
11820	115.9
11880	116
11940	116
12000	115.9
12060	116
12120	115.7
12180	116
12240	115.9
12300	116
12360	115.9
12420	115.8
12480	116.1
12540	116.1
12600	115.9
12660	115.9
12720	115.9
12780	116.1
12840	115.9
12900	116
12960	116.1
13020	116
13080	116
13140	116
13200	116.1
13260	116.2
13320	116.1
13380	116
13440	116.1
13500	116.1
13560	116.1
13620	116
13680	116
13740	116
13800	116
13860	116.1
13920	116.1
13980	116
14040	116.1
14100	116
14160	116.1
14220	116.1
14280	116.1
14340	116
14400	116
14460	115.9
14520	116.1
14580	116
14640	116
14700	115.9
14760	115.9
14820	116
14880	116
14940	116
15000	115.9
15060	115.9
15120	116
15180	115.9
15240	116
15300	116
15360	116.1
15420	116
15480	116.3
15540	115.8
15600	116.2
15660	116.1
15720	116
15780	116.1
15840	116
15900	116
15960	116
16020	116
16080	116.1
16140	116
16200	115.9
16260	116.2
16320	116
16380	116
16440	115.8
16500	115.9
16560	116
16620	116.1
16680	115.9
16740	116
16800	116.1
16860	116.1
16920	116
16980	116.1
17040	116
17100	116.1
17160	116.1
17220	115.9
17280	116.1
17340	116.1
17400	116
17460	116
17520	116.1
17580	116.1
17640	116.1
17700	116
17760	116.1
17820	116.1
17880	116
17940	115.9
18000	116
18060	116.1
18120	115.9
18180	116.1
18240	116.2
18300	115.9
18360	116.2
18420	116
18480	115.9
18540	116
18600	116
18660	116
18720	116.1
18780	116
18840	116
18900	115.9
18960	116
19020	116
19080	116
19140	116
19200	115.9
19260	116
19320	116
19380	116.1
19440	115.9
19500	116
19560	116
19620	116
19680	116.1
19740	116
19800	116
19860	116.1
19920	116
19980	116
20040	116
20100	115.9
20160	116.1
20220	116.1
20280	116.1
20340	116
20400	116
20460	116
20520	116
20580	116.1
20640	116
20700	116.1
20760	116
20820	116
20880	116
20940	116.1
21000	116
21060	116
21120	116.1
21180	116
21240	116.2
21300	116
21360	116.1
21420	116.1
21480	116.1
21540	116
21600	116.1
21660	116
21720	116
21780	116.1
21840	116
21900	116
21960	116.1
22020	116.2
22080	116
22140	116
22200	116
22260	115.9
22320	116
22380	116.1
22440	116
22500	115.9
22560	115.9
22620	116
22680	116
22740	116
22800	115.9
22860	116
22920	116
22980	115.9
23040	116
23100	115.9
23160	115.9
23220	115.9
23280	115.9
23340	116
23400	115.9
23460	115.9
23520	115.9
23580	116
23640	115.9
23700	115.9
23760	115.9
23820	115.9
23880	115.9
23940	116
24000	115.9
24060	115.9
24120	115.9
24180	116
24240	115.9
24300	116
24360	116
24420	116
24480	115.9
24540	115.9
24600	115.9
24660	115.9
24720	115.8
24780	115.9
24840	115.9
24900	115.9
24960	115.9
25020	116
25080	115.9
25140	116
25200	116
25260	116
25320	116
25380	116
25440	116.1
25500	116
25560	116
25620	115.9
25680	115.9
25740	116
25800	116
25860	115.9
25920	116
25980	116
26040	116
26100	116
26160	115.9
26220	116
26280	116
26340	116
26400	115.9
26460	116
26520	116
26580	116
26640	116.1
26700	116
26760	116
26820	116
26880	116.1
26940	116
27000	116
27060	116
27120	116.1
27180	116.1
27240	116.1
27300	116.1
27360	115.9
27420	116
27480	116
27540	116
27600	116.1
27660	116.1
27720	116.1
27780	116
27840	116.1
27900	116.1
27960	116.1
28020	116
28080	116
28140	116.1
28200	116
28260	116.1
28320	116
28380	116.1
28440	116
28500	116.1
28560	116.1
28620	116.2
28680	116.1
28740	116.2
28800	116.1
28860	116.2
28920	116.2
28980	116.2
29040	116.1
29100	116.1
29160	116.1
29220	116.1
29280	116.1
29340	116
29400	115.9
29460	116
29520	116
29580	116.1
29640	116.1
29700	116
29760	116.1
29820	116.1
29880	116
29940	116
30000	116.1
30060	116
30120	116.2
30180	116
30240	116.1
30300	116.1
30360	116.1
30420	116.1
30480	116
30540	116
30600	116
30660	116
30720	116
30780	116
30840	116.1
30900	116
30960	116.1
31020	116
31080	116
31140	116.1
31200	116
31260	116
31320	116
31380	116.1
31440	116
31500	116.1
31560	116
31620	116.1
31680	115.9
31740	116.1
31800	116.1
31860	116
31920	116
31980	116
32040	116
32100	116.1
32160	116.1
32220	116.1
32280	116.1
32340	116.1
32400	116.1
32460	116.1
32520	116.1
32580	116.1
32640	116.1
32700	116.1
32760	116.1
32820	116
32880	116.1
32940	116.1
33000	116
33060	116.1
33120	116
33180	116.1
33240	116.2
33300	116
33360	116.1
33420	116.1
33480	116.2
33540	116.1
33600	116.1
33660	116.1
33720	116.1
33780	116.1
33840	116.2
33900	116.1
33960	116.1
34020	116.1
34080	116.1
34140	116.1
34200	116.1
34260	116
34320	116
34380	116.1
34440	116
34500	116.2
34560	116.1
34620	116.1
34680	116
34740	116
34800	116.1
34860	116.1
34920	116.1
34980	116.1
35040	116
35100	116.1
35160	116.1
35220	116.1
35280	116.1
35340	116.1
35400	116.1
35460	116.1
35520	116
35580	116
35640	116
35700	115.9
35760	116
35820	116
35880	116.1
35940	116.1
36000	116.1
36060	115.9
36120	116
36180	116
36240	116
36300	116
36360	116
36420	116
36480	116
36540	116
36600	116.1
36660	116.1
36720	116.1
36780	115.9
36840	116.1
36900	116.1
36960	116.1
37020	116.1
37080	116.1
37140	116
37200	116.1
37260	116
37320	116
37380	116.1
37440	116.1
37500	116.1
37560	116.1
37620	115.9
37680	116.1
37740	116.1
37800	116.1
37860	116
37920	116
37980	116
38040	116
38100	116.1
38160	116
38220	116
38280	116
38340	116
38400	116
38460	116
38520	116
38580	116.1
38640	116
38700	116
38760	116
38820	116
38880	116
38940	116
39000	116.1
39060	116.1
39120	116.1
39180	116
39240	116
39300	116
39360	116.1
39420	116
39480	116.1
39540	116.1
39600	116
39660	116.1
39720	116
39780	116.1
39840	116
39900	116.1
39960	116
40020	116
40080	116.1
40140	116.1
40200	116
40260	116.1
40320	116
40380	116
40440	116.1
40500	116
40560	116.1
40620	116.1
40680	116.1
40740	116.1
40800	116.1
40860	116.1
40920	116
40980	116.1
41040	116
41100	116.1
41160	116.1
41220	116
41280	116
41340	115.9
41400	116.2
41460	116.1
41520	116.1
41580	116.1
41640	116.2
41700	116.1
41760	116
41820	116
41880	116
41940	116
42000	116.1
42060	116
42120	116
42180	116.1
42240	116.1
42300	116
42360	116.1
42420	116
42480	116
42540	116
42600	116
42660	116
42720	116.1
42780	116.1
42840	116.1
42900	116
42960	116
43020	116
43080	116
43140	116
43200	116.1
43260	115.9
43320	116.1
43380	116.1
43440	116
43500	116.1
43560	116
43620	116
43680	115.9
43740	115.9
43800	115.9
43860	115.9
43920	115.9
43980	116.1
44040	115.9
44100	115.9
44160	115.9
44220	116
44280	116
44340	115.9
44400	115.9
44460	115.9
44520	116
44580	115.9
44640	116
44700	115.9
44760	115.8
44820	115.9
44880	116
44940	116
45000	115.9
45060	115.8
45120	115.9
45180	115.9
45240	115.9
45300	115.9
45360	115.9
45420	116
45480	115.9
45540	115.9
45600	115.9
45660	116
45720	115.9
45780	115.9
45840	115.9
45900	115.9
45960	115.9
46020	116
46080	115.8
46140	115.9
46200	115.9
46260	115.8
46320	115.9
46380	115.9
46440	115.9
46500	115.9
46560	115.9
46620	115.9
46680	115.9
46740	115.9
46800	115.9
46860	115.9
46920	115.9
46980	115.9
47040	116
47100	115.9
47160	116
47220	115.9
47280	115.9
47340	115.9
47400	115.9
47460	116
47520	116
47580	116
47640	116
47700	116
47760	115.9
47820	116
47880	116
47940	116
48000	116
48060	116
48120	116
48180	115.9
48240	115.9
48300	116
48360	115.9
48420	115.9
48480	116
48540	116
48600	116
48660	116
48720	116
48780	116
48840	116.1
48900	116.1
48960	116
49020	116
49080	115.9
49140	116
49200	116
49260	115.9
49320	116
49380	115.9
49440	115.9
49500	116
49560	116
49620	116
49680	116
49740	115.9
49800	116
49860	115.9
49920	115.8
49980	115.9
50040	116
50100	116
50160	116
50220	116
50280	115.9
50340	115.9
50400	115.9
50460	116
50520	115.9
50580	115.9
50640	115.9
50700	116
50760	115.8
50820	116
50880	115.9
50940	116
51000	115.9
51060	116
51120	116
51180	115.8
51240	115.8
51300	115.9
51360	115.9
51420	115.9
51480	115.9
51540	115.9
51600	115.9
51660	115.9
51720	115.9
51780	115.8
51840	115.9
51900	115.9
51960	115.9
52020	115.9
52080	115.8
52140	115.8
52200	115.9
52260	115.8
52320	115.8
52380	116
52440	115.9
52500	115.8
52560	115.9
52620	116
52680	116
52740	115.9
52800	115.8
52860	115.8
52920	115.8
52980	115.9
53040	115.9
53100	115.8
53160	115.8
53220	115.9
53280	115.9
53340	115.9
53400	115.9
53460	115.8
53520	115.9
53580	115.8
53640	115.9
53700	115.9
53760	115.8
53820	115.9
53880	115.8
53940	115.8
54000	116
54060	115.8
54120	115.9
54180	116
54240	115.9
54300	115.9
54360	115.9
54420	115.8
54480	115.9
54540	115.9
54600	115.9
54660	115.8
54720	115.9
54780	115.8
54840	115.9
54900	115.9
54960	115.9
55020	115.9
55080	115.9
55140	116
55200	115.9
55260	115.9
55320	115.9
55380	115.9
55440	115.9
55500	115.9
55560	115.8
55620	115.9
55680	115.8
55740	115.9
55800	115.8
55860	115.8
55920	115.8
55980	115.9
56040	115.8
56100	115.8
56160	115.9
56220	115.9
56280	115.9
56340	116
56400	115.9
56460	115.8
56520	115.9
56580	115.7
56640	115.8
56700	115.9
56760	115.8
56820	115.8
56880	115.8
56940	115.9
57000	115.9
57060	115.8
57120	115.8
57180	115.9
57240	115.8
57300	115.9
57360	115.8
57420	115.9
57480	115.9
57540	115.9
57600	115.8
57660	115.8
57720	115.9
57780	115.9
57840	115.9
57900	115.9
57960	115.9
58020	115.9
58080	115.9
58140	116
58200	115.8
58260	116
58320	115.9
58380	115.9
58440	116
58500	115.9
58560	115.9
58620	116
58680	115.8
58740	115.9
58800	116
58860	116
58920	115.9
58980	115.9
59040	115.9
59100	116
59160	115.9
59220	116
59280	115.9
59340	115.9
59400	115.9
59460	115.8
59520	115.9
59580	115.9
59640	115.9
59700	115.9
59760	116
59820	115.9
59880	115.9
59940	115.9
60000	115.9
60060	115.8
60120	115.9
60180	115.9
60240	116
60300	115.9
60360	116
60420	116
60480	115.8
60540	115.8
60600	116
60660	116
60720	115.9
60780	116
60840	116
60900	116
60960	115.9
61020	115.9
61080	115.9
61140	116.1
61200	115.9
61260	116
61320	115.9
61380	116
61440	116
61500	116
61560	115.9
61620	115.9
61680	115.9
61740	116
61800	115.9
61860	116
61920	116
61980	116
62040	116
62100	116.1
62160	116.1
62220	116.1
62280	116
62340	116.1
62400	116
62460	116.1
62520	116
62580	116.1
62640	115.9
62700	116
62760	116
62820	116
62880	116
62940	115.9
63000	115.9
63060	116.1
63120	116.1
63180	116
63240	116
63300	115.9
63360	116
63420	116
63480	116
63540	116
63600	116
63660	116
63720	115.9
63780	116
63840	116
63900	115.9
63960	116
64020	115.9
64080	116.1
64140	115.9
64200	115.9
64260	115.9
64320	115.9
64380	116
64440	115.9
64500	115.8
64560	115.9
64620	115.9
64680	115.9
64740	115.9
64800	115.9
64860	116.1
64920	116
64980	116
65040	116
65100	116.1
65160	116
65220	116
65280	116
65340	116
65400	116
65460	116.1
65520	116
65580	116.1
65640	116
65700	116
65760	116.1
65820	116
65880	115.9
65940	116.2
66000	116
66060	116
66120	115.9
66180	115.9
66240	116
66300	116
66360	115.9
66420	116
66480	116.1
66540	116.1
66600	115.9
66660	116
66720	115.9
66780	116.1
66840	116.1
66900	116
66960	116
67020	116.1
67080	116
67140	116
67200	116
67260	116
67320	116.1
67380	116
67440	116
67500	116.1
67560	115.9
67620	116
67680	116
67740	116
67800	116
67860	115.9
67920	115.9
67980	115.8
68040	115.9
68100	115.8
68160	116
68220	115.9
68280	115.9
68340	115.9
68400	115.9
68460	115.9
68520	116
68580	115.9
68640	116
68700	116
68760	116
68820	116
68880	116
68940	116
69000	116
69060	116
69120	116
69180	116
69240	116
69300	115.9
69360	115.9
69420	116
69480	116
69540	115.9
69600	115.9
69660	115.9
69720	115.9
69780	115.9
69840	115.9
69900	115.9
69960	115.9
70020	116
