# Supplementary material for: Modeling and validating of oxygen transport in wave bioreactors: optimized experimental mass transfer method and novel Lattice-Boltzmann CFD approach
Source: Front Bioeng Biotechnol. 2026 Jan 21;13:1688774. doi: 10.3389/fbioe.2025.1688774 (PMC12868168; doi:10.3389/fbioe.2025.1688774)
Supplement: Supplementary file 5 [file DataSheet4.zip › 10L_raw_data/ID_20_kla.csv]

0	2.8
60	7.4
120	40.3
180	58.4
240	68
300	74.6
360	79.6
420	83.9
480	87.2
540	90.1
600	92.6
660	94.5
720	96.6
780	98.2
840	99.5
900	100.8
960	101.9
1020	103
1080	104.1
