# Supplementary material for: Modeling and validating of oxygen transport in wave bioreactors: optimized experimental mass transfer method and novel Lattice-Boltzmann CFD approach
Source: Front Bioeng Biotechnol. 2026 Jan 21;13:1688774. doi: 10.3389/fbioe.2025.1688774 (PMC12868168; doi:10.3389/fbioe.2025.1688774)
Supplement: Supplementary file 5 [file DataSheet4.zip › 10L_raw_data/ID_21_kla.csv]

0	2.2
60	2.2
120	12.3
180	33.4
240	50
300	62.6
360	72.5
420	80.3
480	86.1
540	90.9
600	94.9
660	97.9
720	100.3
780	102.3
840	103.7
900	105.3
960	106.4
