# Supplementary material for: Modeling and validating of oxygen transport in wave bioreactors: optimized experimental mass transfer method and novel Lattice-Boltzmann CFD approach
Source: Front Bioeng Biotechnol. 2026 Jan 21;13:1688774. doi: 10.3389/fbioe.2025.1688774 (PMC12868168; doi:10.3389/fbioe.2025.1688774)
Supplement: Supplementary file 5 [file DataSheet4.zip › 10L_raw_data/ID_22_kla.csv]

0	3
60	3.4
120	14.1
180	34.3
240	50.5
300	63.4
360	73.6
420	81.5
480	88.1
540	93.1
600	97.1
660	100.2
720	102.6
780	105
