# Supplementary material for: Modeling and validating of oxygen transport in wave bioreactors: optimized experimental mass transfer method and novel Lattice-Boltzmann CFD approach
Source: Front Bioeng Biotechnol. 2026 Jan 21;13:1688774. doi: 10.3389/fbioe.2025.1688774 (PMC12868168; doi:10.3389/fbioe.2025.1688774)
Supplement: Supplementary file 5 [file DataSheet4.zip › 10L_raw_data/ID_23_kla.csv]

180	14.3
240	19.4
300	24.3
360	29.1
420	33.4
480	37.7
540	41.6
600	45.2
660	48.8
720	52.2
780	55.4
840	58.3
900	61.2
960	63.9
1020	66.4
1080	69.1
1140	71.3
1200	73.4
1260	75.6
1320	77.6
1380	79.4
1440	81.4
1500	83.1
1560	84.7
1620	86.3
1680	87.6
1740	89
1800	90.4
1860	91.6
1920	92.7
1980	93.8
2040	95
2100	96.1
2160	97.2
2220	98
2280	98.9
2340	99.6
2400	100.5
2460	101.1
2520	101.9
2580	102.6
2640	103.3
2700	103.9
2760	104.3
2820	105.1
2880	105.6
2940	106.3
3000	106.6
3060	107.1
3120	107.4
3180	107.8
3240	108.4
3300	108.7
3360	108.9
3420	109.2
3480	109.5
3540	109.9
3600	110.1
3660	110.5
3720	110.9
3780	111
3840	111.3
3900	111.3
3960	111.6
4020	112
4080	112.2
4140	112.2
4200	112.5
4260	112.6
4320	112.8
4380	112.7
4440	113.2
4500	113.3
4560	113.4
4620	113.5
4680	113.5
4740	113.7
4800	113.9
4860	114.1
4920	114.1
4980	114
5040	114.2
5100	114.3
5160	114.4
