# Supplementary material for: Modeling and validating of oxygen transport in wave bioreactors: optimized experimental mass transfer method and novel Lattice-Boltzmann CFD approach
Source: Front Bioeng Biotechnol. 2026 Jan 21;13:1688774. doi: 10.3389/fbioe.2025.1688774 (PMC12868168; doi:10.3389/fbioe.2025.1688774)
Supplement: Supplementary file 5 [file DataSheet4.zip › 10L_raw_data/ID_24_kla.csv]

180	15.4
240	25.3
300	34.3
360	42.2
420	49.4
480	55.9
540	61.6
600	66.9
660	71.5
720	75.7
780	79.5
840	82.9
900	86
960	88.9
1020	91.3
1080	93.5
1140	95.7
1200	97.4
1260	99.2
1320	100.6
1380	102.1
1440	103.3
1500	104.3
1560	105.5
1620	106.4
1680	107.2
1740	108.1
1800	108.6
1860	109.3
1920	109.8
1980	110.1
2040	110.7
2100	111.2
2160	111.5
2220	111.9
2280	112.2
2340	112.6
2400	112.6
2460	113
2520	113.3
2580	113.6
2640	113.6
2700	113.9
2760	113.9
2820	114
2880	114.2
2940	114.3
3000	114.6
3060	114.4
3120	114.6
3180	114.5
3240	114.7
3300	114.7
3360	114.8
3420	114.9
3480	115
3540	115
3600	115.1
3660	115.1
3720	115.1
3780	115.1
3840	115.1
3900	115.4
