# Supplementary material for: Modeling and validating of oxygen transport in wave bioreactors: optimized experimental mass transfer method and novel Lattice-Boltzmann CFD approach
Source: Front Bioeng Biotechnol. 2026 Jan 21;13:1688774. doi: 10.3389/fbioe.2025.1688774 (PMC12868168; doi:10.3389/fbioe.2025.1688774)
Supplement: Supplementary file 5 [file DataSheet4.zip › 10L_raw_data/ID_25_kla.csv]

0	2.2
60	4.9
120	9.9
180	11.5
240	24.8
300	36.8
360	47
420	55.8
480	63.4
540	70
600	75.8
660	80.8
720	85.1
780	88.8
840	92.1
900	95
960	97.4
1020	99.6
1080	101.6
1140	103.2
1200	104.6
1260	106
1320	107.1
1380	108
1440	108.9
1500	109.7
1560	110.2
1620	111
1680	111.3
1740	111.7
1800	112.1
1860	112.5
1920	112.7
1980	113.1
2040	113.4
2100	113.5
2160	113.8
2220	114
2280	114.1
2340	114.3
2400	114.4
2460	114.5
2520	114.5
2580	114.6
2640	114.7
2700	114.8
2760	115
2820	114.9
2880	115
2940	115.1
3000	115.1
3060	115.2
3120	115.2
3180	115.2
3240	115.3
3300	115.3
3360	115.5
3420	115.5
3480	115.4
3540	115.3
3600	115.4
3660	115.6
3720	115.6
3780	115.5
3840	115.4
3900	115.5
3960	115.6
4020	115.5
4080	115.6
4140	115.6
4200	115.4
4260	115.7
4320	115.6
4380	115.6
4440	115.5
4500	115.5
4560	115.8
4620	115.7
4680	115.4
4740	115.7
4800	115.7
4860	115.7
4920	115.6
4980	115.7
5040	115.6
5100	115.7
5160	115.7
5220	115.8
5280	115.7
5340	115.7
5400	115.8
5460	115.6
5520	115.8
5580	115.8
5640	115.7
5700	115.8
5760	115.7
5820	115.8
5880	115.7
5940	115.8
6000	115.7
6060	115.9
6120	115.7
6180	115.7
6240	115.7
6300	115.6
6360	115.8
6420	115.8
6480	115.7
6540	115.6
6600	115.7
6660	115.7
6720	115.7
6780	115.9
6840	115.8
6900	115.5
6960	115.7
7020	115.6
7080	115.9
7140	115.9
7200	115.8
7260	115.8
7320	115.9
7380	115.9
7440	116
7500	115.9
7560	115.8
7620	116
7680	115.8
7740	115.9
7800	115.7
7860	116
7920	115.7
7980	115.9
8040	115.8
8100	115.8
8160	115.7
8220	115.8
8280	115.6
8340	115.8
8400	115.9
8460	115.8
8520	115.8
8580	115.9
8640	115.5
8700	115.8
8760	115.8
8820	115.9
8880	115.8
8940	115.9
9000	115.8
9060	115.9
9120	115.9
9180	115.9
9240	115.7
9300	115.9
9360	115.7
9420	115.7
9480	115.6
9540	115.8
9600	115.8
9660	115.9
9720	115.8
9780	115.7
9840	115.9
9900	115.9
9960	115.8
10020	115.8
10080	115.8
10140	115.9
10200	115.9
10260	115.9
10320	115.8
10380	115.7
10440	115.7
10500	115.6
10560	115.7
10620	115.7
10680	115.8
10740	115.7
10800	115.7
10860	115.8
10920	115.8
10980	115.8
11040	115.8
11100	115.8
11160	115.7
11220	115.8
11280	115.7
11340	115.7
11400	115.7
11460	115.8
11520	115.7
11580	115.7
11640	115.7
11700	115.7
11760	115.8
11820	115.8
11880	115.7
11940	115.9
12000	115.7
12060	115.9
12120	115.8
12180	115.8
12240	115.8
12300	115.9
12360	115.8
12420	115.9
12480	115.8
12540	115.9
12600	115.8
12660	116
12720	115.8
12780	115.7
12840	115.7
12900	115.8
12960	115.9
13020	115.7
13080	115.7
13140	115.8
13200	115.8
13260	115.8
13320	115.7
13380	115.7
13440	115.9
13500	115.8
13560	115.8
13620	115.9
13680	115.8
13740	115.9
13800	115.8
13860	116
13920	116
13980	115.9
14040	115.8
14100	115.7
14160	115.9
14220	115.8
14280	116
14340	115.7
14400	115.8
14460	115.8
14520	115.7
14580	115.9
14640	115.8
14700	115.9
14760	115.8
14820	115.9
14880	116
14940	115.9
15000	115.8
15060	115.8
15120	115.9
15180	115.9
15240	115.9
15300	115.8
15360	115.8
15420	115.8
15480	115.8
15540	115.9
15600	116
15660	116
15720	115.8
15780	115.8
15840	115.9
15900	115.9
15960	115.8
16020	115.9
16080	115.8
16140	115.8
16200	115.8
16260	116
16320	115.8
16380	115.7
16440	115.7
16500	115.7
16560	115.8
16620	115.8
16680	115.9
16740	115.9
16800	116
16860	116
16920	115.9
16980	115.8
17040	115.9
17100	115.9
17160	115.8
17220	115.8
17280	115.9
17340	115.9
17400	115.8
17460	116
17520	115.9
17580	115.7
17640	115.9
17700	115.7
17760	115.8
17820	115.8
17880	116.1
17940	115.6
18000	115.9
18060	115.9
18120	115.9
18180	115.9
18240	115.9
18300	116
18360	115.8
18420	115.7
18480	115.9
18540	115.9
18600	115.8
18660	115.8
18720	115.8
18780	116
18840	115.9
18900	115.9
18960	115.9
19020	115.8
19080	115.9
19140	115.9
19200	115.8
19260	115.8
19320	115.8
19380	115.9
19440	115.9
19500	115.8
19560	115.8
19620	115.8
19680	115.8
19740	115.8
19800	115.8
19860	115.8
19920	115.8
19980	115.8
20040	115.7
20100	115.8
20160	115.9
20220	115.8
20280	115.8
20340	115.8
20400	115.7
20460	115.8
20520	115.8
20580	115.8
20640	115.9
20700	115.8
20760	115.8
20820	115.8
20880	115.7
20940	115.8
21000	115.8
21060	115.8
21120	115.8
21180	115.9
21240	115.7
21300	115.8
21360	115.7
21420	115.7
21480	115.8
21540	115.7
21600	115.8
21660	115.8
21720	115.8
21780	115.9
21840	115.8
21900	115.8
21960	115.8
22020	115.6
22080	115.6
22140	115.6
22200	115.6
22260	115.6
22320	115.6
22380	115.6
22440	115.6
22500	115.6
22560	115.6
22620	115.6
22680	115.6
22740	115.6
22800	115.6
22860	115.6
22920	115.6
22980	115.6
23040	115.6
23100	115.6
23160	115.6
23220	115.6
23280	115.6
23340	115.6
23400	115.6
23460	115.6
23520	115.6
23580	115.6
23640	115.6
23700	115.6
23760	115.6
23820	115.6
23880	115.6
23940	115.6
24000	115.6
24060	115.6
24120	115.6
24180	115.6
24240	115.6
24300	115.6
24360	115.6
24420	115.6
24480	115.6
24540	115.6
24600	115.6
24660	115.6
24720	115.6
24780	115.6
24840	115.6
24900	115.6
24960	115.6
25020	115.6
25080	115.6
25140	115.6
25200	115.6
25260	115.6
25320	115.6
25380	115.6
25440	115.6
25500	115.6
25560	115.6
25620	115.6
25680	115.6
25740	115.6
25800	115.6
25860	115.6
25920	115.6
25980	115.6
26040	115.6
26100	115.6
26160	115.6
26220	115.6
26280	115.6
26340	115.6
26400	115.6
26460	115.6
26520	115.6
26580	115.6
26640	115.6
26700	115.6
26760	115.6
26820	115.6
26880	115.6
26940	115.6
27000	115.6
27060	115.6
27120	115.6
27180	115.6
27240	115.6
27300	115.6
27360	115.6
27420	115.6
27480	115.6
27540	115.6
27600	115.6
27660	115.6
27720	115.6
27780	115.6
27840	115.6
27900	115.6
27960	115.6
28020	115.6
28080	115.6
28140	115.6
28200	115.6
28260	115.6
28320	115.6
28380	115.6
28440	115.6
28500	115.6
28560	115.6
28620	115.6
28680	115.6
28740	115.6
28800	115.6
28860	115.6
28920	115.6
28980	115.6
29040	115.6
29100	115.6
29160	115.6
29220	115.6
29280	115.6
29340	115.6
29400	115.6
29460	115.6
29520	115.6
29580	115.6
29640	115.6
29700	115.6
29760	115.6
29820	115.6
29880	115.6
29940	115.6
30000	115.6
30060	115.6
30120	115.6
30180	115.6
30240	115.6
30300	115.6
30360	115.6
30420	115.6
30480	115.6
30540	115.6
30600	115.6
30660	115.6
30720	115.6
30780	115.6
30840	115.6
30900	115.6
30960	115.6
31020	115.6
31080	115.6
31140	115.6
31200	115.6
31260	115.6
31320	115.6
31380	115.6
31440	115.6
31500	115.6
31560	115.6
31620	115.6
31680	115.6
31740	115.6
31800	115.6
31860	115.6
31920	115.6
31980	115.6
32040	115.6
32100	115.6
32160	115.6
32220	115.6
32280	115.6
32340	115.6
32400	115.6
32460	115.6
32520	115.6
32580	115.6
32640	115.6
32700	115.6
32760	115.6
32820	115.6
32880	115.6
32940	115.6
33000	115.6
33060	115.6
33120	115.6
33180	115.6
33240	115.6
33300	115.6
33360	115.6
33420	115.6
33480	115.6
33540	115.6
33600	115.6
33660	115.6
33720	115.6
33780	115.6
33840	115.6
33900	115.6
33960	115.6
34020	115.6
34080	115.6
34140	115.6
34200	115.6
34260	115.6
34320	115.6
34380	115.6
34440	115.6
34500	115.6
34560	115.6
34620	115.6
34680	115.6
34740	115.6
34800	115.6
34860	115.6
34920	115.6
34980	115.6
35040	115.6
35100	115.6
35160	115.6
35220	115.6
35280	115.6
35340	115.6
35400	115.6
35460	115.6
35520	115.6
35580	115.6
35640	115.6
35700	115.6
35760	115.6
35820	115.6
35880	115.6
35940	115.6
36000	115.6
36060	115.6
36120	115.6
36180	115.6
36240	115.6
36300	115.6
36360	115.6
36420	115.6
36480	115.6
36540	115.6
36600	115.6
36660	115.6
36720	115.6
36780	115.6
36840	115.6
36900	115.6
36960	115.6
37020	115.6
37080	115.6
37140	115.6
37200	115.6
37260	115.6
37320	115.6
37380	115.6
37440	115.6
37500	115.6
37560	115.6
37620	115.6
37680	115.6
37740	115.6
37800	115.6
37860	115.6
37920	115.6
37980	115.6
38040	115.6
38100	115.6
38160	115.6
38220	115.6
38280	115.6
38340	115.6
38400	115.6
38460	115.6
38520	115.6
38580	115.6
38640	115.6
38700	115.6
38760	115.6
38820	115.6
38880	115.6
38940	115.6
39000	115.6
39060	115.6
39120	115.6
39180	115.6
39240	115.6
39300	115.6
39360	115.6
39420	115.6
39480	115.6
39540	115.6
39600	115.6
39660	115.6
39720	115.6
39780	115.6
39840	115.6
39900	115.6
39960	115.6
40020	115.6
40080	115.6
40140	115.6
40200	115.6
40260	115.6
40320	115.6
40380	115.6
40440	115.6
40500	115.6
40560	115.6
40620	115.4
40680	115.6
40740	115.6
40800	115.6
40860	115.6
40920	115.6
40980	115.6
41040	115.6
41100	115.6
41160	115.6
41220	115.6
41280	115.6
41340	115.6
41400	115.6
41460	115.6
41520	115.6
41580	115.6
41640	115.6
41700	115.6
41760	115.6
41820	115.6
41880	115.6
41940	115.6
42000	115.6
42060	115.6
42120	115.6
42180	115.6
42240	115.6
42300	115.6
42360	115.6
42420	115.6
42480	115.6
42540	115.6
42600	115.6
42660	115.6
42720	115.6
42780	115.6
42840	115.6
42900	115.6
42960	115.6
43020	115.6
43080	115.6
43140	115.6
43200	115.6
43260	115.6
43320	115.6
43380	115.6
43440	115.6
43500	115.6
43560	115.6
43620	115.6
43680	115.6
43740	115.6
43800	115.6
43860	115.6
43920	115.6
43980	115.6
44040	115.6
44100	115.6
44160	115.6
44220	115.6
44280	115.6
44340	115.6
44400	115.6
44460	115.6
44520	115.6
44580	115.6
44640	115.6
44700	115.6
44760	115.6
44820	115.6
44880	115.6
44940	115.6
45000	115.6
45060	115.6
45120	115.6
45180	115.6
45240	115.6
45300	115.6
45360	115.6
45420	115.6
45480	115.6
45540	115.6
45600	115.6
45660	115.6
45720	115.6
45780	115.6
45840	115.6
45900	115.6
45960	115.6
46020	115.6
46080	115.6
46140	115.6
46200	115.6
46260	115.6
46320	115.6
46380	115.6
46440	115.6
46500	115.6
46560	115.6
46620	115.6
46680	115.6
46740	115.6
46800	115.6
46860	115.6
46920	115.6
46980	115.6
47040	115.6
47100	115.6
47160	115.6
47220	115.6
47280	115.6
47340	115.6
47400	115.6
47460	115.6
47520	115.6
47580	115.6
47640	115.6
47700	115.6
47760	115.6
47820	115.6
47880	115.6
47940	115.6
48000	115.6
48060	115.6
48120	115.6
48180	115.6
48240	115.6
48300	115.6
48360	115.6
48420	115.6
48480	115.6
48540	115.6
48600	115.6
48660	115.6
48720	115.6
48780	115.6
48840	115.6
48900	115.6
48960	115.6
49020	115.6
49080	115.6
49140	115.6
49200	115.6
49260	115.6
49320	115.6
49380	115.6
49440	115.6
49500	115.6
49560	115.6
49620	115.6
49680	115.6
49740	115.6
49800	115.6
49860	115.6
49920	115.6
49980	115.6
50040	115.6
50100	115.6
50160	115.6
50220	115.6
50280	115.6
50340	115.6
50400	115.6
50460	115.6
50520	115.6
50580	115.6
50640	115.6
50700	115.6
50760	115.6
50820	115.6
50880	115.6
50940	115.6
51000	115.6
51060	115.6
51120	115.6
51180	115.6
51240	115.6
51300	115.6
51360	115.6
51420	115.6
51480	115.6
51540	115.6
51600	115.6
51660	115.6
51720	115.6
51780	115.6
51840	115.6
51900	115.6
51960	115.6
52020	115.6
52080	115.6
52140	115.6
52200	115.6
52260	115.6
52320	115.6
52380	115.6
52440	115.6
52500	115.6
52560	115.6
52620	115.6
52680	115.6
52740	115.6
52800	115.6
52860	115.6
52920	115.6
52980	115.6
53040	115.6
53100	115.6
53160	115.6
53220	115.6
53280	115.6
53340	115.6
53400	115.6
53460	115.6
53520	115.6
53580	115.6
53640	115.6
53700	115.6
53760	115.6
53820	115.6
53880	115.6
53940	115.6
54000	115.6
54060	115.6
54120	115.6
54180	115.6
54240	115.6
54300	115.6
54360	115.6
54420	115.6
54480	115.6
54540	115.6
54600	115.6
54660	115.6
54720	115.6
54780	115.6
54840	115.6
54900	115.6
54960	115.6
55020	115.6
55080	115.6
55140	115.6
55200	115.6
55260	115.6
55320	115.6
55380	115.6
55440	115.6
55500	115.6
55560	115.6
55620	115.6
55680	115.6
55740	115.6
55800	115.6
55860	115.6
55920	115.6
55980	115.6
56040	115.6
56100	115.6
56160	115.6
56220	115.6
56280	115.6
56340	115.6
56400	115.6
56460	115.6
56520	115.6
56580	115.6
56640	115.6
56700	115.6
56760	115.6
56820	115.6
56880	115.6
56940	115.6
57000	115.6
57060	115.6
57120	115.6
57180	115.6
57240	115.6
57300	115.6
57360	115.6
57420	115.6
57480	115.6
57540	115.6
57600	115.6
57660	115.6
57720	115.6
57780	115.6
57840	115.6
57900	115.6
57960	115.6
58020	115.6
58080	115.6
58140	115.6
58200	115.6
58260	115.6
58320	115.6
58380	115.6
58440	115.6
58500	115.6
58560	115.6
58620	115.6
58680	115.6
58740	115.6
58800	115.6
58860	115.6
58920	115.6
58980	115.6
59040	115.6
59100	115.6
59160	115.6
59220	115.6
59280	115.6
59340	115.6
59400	115.6
59460	115.6
59520	115.6
59580	115.6
59640	115.6
59700	115.6
59760	115.6
59820	115.6
59880	115.6
59940	115.6
60000	115.6
60060	115.6
60120	115.6
60180	115.6
60240	115.6
60300	115.6
60360	115.6
60420	115.6
60480	115.6
60540	115.6
60600	115.6
60660	115.6
60720	115.6
60780	115.6
60840	115.6
60900	115.6
60960	115.6
61020	115.6
61080	115.6
61140	115.6
61200	115.6
61260	115.6
61320	115.6
61380	115.6
61440	115.6
61500	115.6
61560	115.6
61620	115.6
61680	115.6
61740	115.6
61800	115.6
61860	115.6
61920	115.6
61980	115.6
62040	115.6
62100	115.6
62160	115.6
62220	115.6
62280	115.6
62340	115.6
62400	115.6
62460	115.6
62520	115.6
62580	115.6
62640	115.6
62700	115.6
62760	115.6
62820	115.6
62880	115.6
62940	115.6
63000	115.6
63060	115.6
63120	115.6
63180	115.6
63240	115.6
63300	115.6
63360	115.6
63420	115.6
63480	115.6
63540	115.6
63600	115.6
63660	115.6
63720	115.6
63780	115.6
63840	115.6
63900	115.6
63960	115.6
64020	115.6
64080	115.6
64140	115.6
64200	115.6
64260	115.6
64320	115.6
64380	115.6
64440	115.6
64500	115.6
64560	115.6
64620	115.6
64680	115.6
64740	115.6
64800	115.6
64860	115.6
64920	115.6
64980	115.6
65040	115.6
65100	115.6
65160	115.6
65220	115.6
65280	115.6
65340	115.6
65400	115.6
65460	115.6
65520	115.6
65580	115.6
65640	115.6
65700	115.6
65760	115.6
65820	115.6
65880	115.6
65940	115.6
66000	115.6
66060	115.6
66120	115.6
66180	115.6
66240	115.6
66300	115.6
66360	115.6
66420	115.6
66480	115.6
66540	115.6
66600	115.6
66660	115.6
66720	115.6
66780	115.6
66840	115.6
66900	115.6
66960	115.6
67020	115.6
67080	115.6
67140	115.6
67200	115.6
67260	115.6
67320	115.6
67380	115.6
67440	115.6
67500	115.6
67560	115.6
67620	115.6
67680	115.6
67740	115.6
67800	115.6
67860	115.6
67920	115.6
67980	115.6
68040	115.6
68100	115.6
68160	115.6
68220	115.6
68280	115.6
68340	115.6
68400	115.6
68460	115.6
68520	115.6
68580	115.6
68640	115.6
68700	115.6
68760	115.6
68820	115.6
68880	115.6
68940	115.6
69000	115.6
69060	115.6
69120	115.6
69180	115.6
69240	115.6
69300	115.6
69360	115.6
69420	115.6
69480	115.6
69540	115.6
69600	115.6
69660	115.6
69720	115.6
69780	115.6
69840	115.6
69900	115.6
69960	115.6
70020	115.6
70080	115.6
70140	115.6
70200	115.6
70260	115.6
70320	115.6
70380	115.6
70440	115.6
70500	115.6
70560	115.6
70620	115.6
70680	115.6
70740	115.6
70800	115.6
70860	115.6
70920	115.6
70980	115.6
71040	115.6
71100	115.6
71160	115.6
71220	115.6
71280	115.6
71340	115.6
71400	115.6
71460	115.6
71520	115.6
71580	115.6
71640	115.6
71700	115.6
71760	115.6
71820	115.6
71880	115.6
71940	115.6
72000	115.6
72060	115.6
72120	115.6
72180	115.6
72240	115.6
72300	115.6
72360	115.6
72420	115.6
72480	115.6
72540	115.6
72600	115.6
72660	115.6
72720	116.1
72780	116
72840	115.8
72900	115.7
72960	115.8
73020	115.8
73080	115.7
73140	115.8
73200	115.9
73260	115.7
73320	115.7
73380	115.8
73440	115.9
73500	115.8
73560	115.9
73620	115.9
73680	115.7
73740	115.8
73800	115.8
73860	115.9
73920	115.9
