# Supplementary material for: Modeling and validating of oxygen transport in wave bioreactors: optimized experimental mass transfer method and novel Lattice-Boltzmann CFD approach
Source: Front Bioeng Biotechnol. 2026 Jan 21;13:1688774. doi: 10.3389/fbioe.2025.1688774 (PMC12868168; doi:10.3389/fbioe.2025.1688774)
Supplement: Supplementary file 5 [file DataSheet4.zip › 10L_raw_data/ID_26_kla.csv]

0	2.2
60	2.6
120	4.3
180	11.7
240	27.6
300	41.1
360	52.6
420	62.2
480	70.2
540	76.9
600	82.8
660	87.5
720	91.5
780	95
840	97.8
900	100.3
960	102.4
1020	104.2
1080	105.7
1140	106.9
1200	108
1260	109
1320	109.6
1380	110.4
1440	110.9
1500	111.3
1560	111.9
1620	112.3
1680	112.6
1740	112.9
1800	113.1
1860	113.6
1920	113.9
1980	113.8
2040	113.7
2100	114
2160	114.2
2220	114.2
2280	114.2
2340	114.6
2400	114.6
2460	114.5
2520	114.8
2580	114.7
2640	114.7
2700	114.9
2760	115.1
2820	115
2880	115.2
2940	114.9
3000	115.2
3060	115.2
3120	115.2
3180	115.2
3240	115.2
3300	115.4
3360	115.5
3420	115.3
3480	115.4
