# Supplementary material for: Modeling and validating of oxygen transport in wave bioreactors: optimized experimental mass transfer method and novel Lattice-Boltzmann CFD approach
Source: Front Bioeng Biotechnol. 2026 Jan 21;13:1688774. doi: 10.3389/fbioe.2025.1688774 (PMC12868168; doi:10.3389/fbioe.2025.1688774)
Supplement: Supplementary file 5 [file DataSheet4.zip › 10L_raw_data/ID_27_kla.csv]

120	37.7
180	44.3
240	65.4
300	78.4
360	87.2
420	93.4
480	98.1
540	101.2
600	104
660	105.5
720	106.9
780	108.3
840	109.1
900	109.6
960	110.3
1020	110.7
1080	111.2
1140	111.5
1200	111.9
1260	112.1
1320	112.4
1380	112.7
1440	112.8
1500	113.1
1560	113.1
1620	113.4
1680	113.5
1740	113.7
