# Supplementary material for: Modeling and validating of oxygen transport in wave bioreactors: optimized experimental mass transfer method and novel Lattice-Boltzmann CFD approach
Source: Front Bioeng Biotechnol. 2026 Jan 21;13:1688774. doi: 10.3389/fbioe.2025.1688774 (PMC12868168; doi:10.3389/fbioe.2025.1688774)
Supplement: Supplementary file 5 [file DataSheet4.zip › 10L_raw_data/ID_28_kla.csv]

0	2.2
60	2.7
120	4.1
180	33.2
240	62.3
300	80.8
360	89.8
420	96
480	99.7
540	103
600	105.4
660	106.8
720	107.8
780	108.9
840	109.7
900	110.2
960	110.8
1020	111.1
1080	111.5
1140	111.8
1200	112.1
1260	112.4
1320	112.5
1380	112.8
1440	113.1
1500	113.3
1560	113.5
1620	113.5
1680	113.8
1740	113.7
1800	113.9
1860	114.1
1920	114.2
1980	114.3
2040	114.5
2100	114.3
2160	114.5
2220	114.5
2280	114.7
2340	114.9
2400	114.8
2460	115
2520	115
2580	114.9
2640	114.9
2700	115
2760	115.1
2820	115
2880	115.1
2940	115.2
3000	115.2
3060	115.3
3120	115.3
3180	115.2
3240	115.5
3300	115.3
3360	115.5
3420	115.5
3480	115.6
3540	115.5
3600	115.6
3660	115.5
3720	115.5
3780	115.6
3840	115.5
3900	115.6
3960	115.6
4020	115.5
4080	115.5
4140	115.7
4200	115.5
4260	115.5
4320	115.6
4380	115.6
4440	115.7
4500	115.7
4560	115.7
4620	115.6
4680	115.6
4740	115.6
4800	115.6
4860	115.5
4920	115.6
4980	115.7
5040	115.6
5100	115.6
5160	115.6
5220	115.6
5280	115.6
5340	115.6
5400	115.5
5460	115.5
5520	115.6
5580	115.6
5640	115.7
5700	115.7
5760	115.7
5820	115.6
5880	115.6
5940	115.6
6000	115.6
6060	115.7
6120	115.7
6180	115.7
6240	115.5
6300	115.6
6360	115.7
6420	115.6
6480	115.7
6540	115.6
6600	115.6
6660	115.6
6720	115.6
6780	115.6
6840	115.7
6900	115.6
6960	115.7
7020	115.7
7080	115.6
7140	115.6
7200	115.6
7260	115.7
7320	115.6
7380	115.7
7440	115.8
7500	115.7
7560	115.7
7620	115.7
7680	115.7
7740	115.6
7800	115.6
7860	115.6
7920	115.6
7980	115.8
8040	115.9
8100	115.7
8160	115.7
8220	115.6
8280	115.7
8340	115.7
8400	116
8460	115.8
8520	115.8
