# Supplementary material for: Modeling and validating of oxygen transport in wave bioreactors: optimized experimental mass transfer method and novel Lattice-Boltzmann CFD approach
Source: Front Bioeng Biotechnol. 2026 Jan 21;13:1688774. doi: 10.3389/fbioe.2025.1688774 (PMC12868168; doi:10.3389/fbioe.2025.1688774)
Supplement: Supplementary file 5 [file DataSheet4.zip › 10L_raw_data/ID_29_kla.csv]

0	4.6
60	7.2
120	44.4
180	69.8
240	83.1
300	91
360	95.9
420	99.7
480	102.4
540	104.6
600	106.2
660	107.5
720	108.6
780	109.5
