# Supplementary material for: Modeling and validating of oxygen transport in wave bioreactors: optimized experimental mass transfer method and novel Lattice-Boltzmann CFD approach
Source: Front Bioeng Biotechnol. 2026 Jan 21;13:1688774. doi: 10.3389/fbioe.2025.1688774 (PMC12868168; doi:10.3389/fbioe.2025.1688774)
Supplement: Supplementary file 5 [file DataSheet4.zip › 10L_raw_data/ID_2_kla.csv]

0	2.6067
60	2.8183
120	3.9417
180	6.2283
240	8.605
300	11.06
360	13.46
420	15.87
480	18.112
540	20.357
600	22.48
660	24.583
720	26.587
780	28.657
840	30.5
900	32.437
960	34.35
1020	36.167
1080	37.908
1140	39.672
1200	41.327
1260	42.998
1320	44.583
1380	46.253
1440	47.775
1500	49.32
1560	50.745
1620	52.218
1680	53.698
1740	55.048
1800	56.457
1860	57.758
1920	59.017
1980	60.265
2040	61.592
2100	62.672
2160	63.962
2220	65.13
2280	66.253
2340	67.325
2400	68.473
2460	69.397
2520	70.537
2580	71.545
2640	72.522
2700	73.42
2760	74.395
2820	75.357
2880	76.322
2940	77.148
3000	77.895
3060	78.662
3120	79.703
3180	80.59
3240	81.243
3300	82.248
3360	82.97
3420	83.652
3480	84.325
3540	85.04
3600	85.705
3660	86.462
3720	87.185
3780	87.862
3840	88.455
3900	89.122
3960	89.588
4020	90.313
4080	90.75
4140	91.325
4200	91.998
4260	92.363
4320	92.91
4380	93.5
4440	94.022
4500	94.437
4560	95.023
4620	95.648
4680	95.898
4740	96.445
4800	96.828
4860	97.393
4920	97.76
4980	98.125
5040	98.662
5100	98.932
5160	99.262
5220	99.745
5280	100.14
5340	100.25
5400	100.8
5460	101.22
5520	101.32
5580	101.71
5640	102.02
5700	102.46
5760	102.86
5820	103.12
5880	103.2
5940	103.56
6000	103.85
6060	104.26
6120	104.35
6180	104.62
6240	105.03
6300	105.05
6360	105.51
6420	105.73
6480	105.93
6540	106.15
6600	106.27
6660	106.49
6720	106.76
6780	107.13
6840	107.12
6900	107.46
6960	107.55
7020	107.69
7080	108.11
7140	108.07
7200	108.11
7260	108.55
7320	108.69
7380	108.81
7440	109.08
7500	109.07
7560	109.59
7620	109.48
7680	109.57
7740	109.75
7800	109.88
7860	110.09
7920	110.23
7980	110.33
8040	110.34
8100	110.71
8160	110.76
8220	110.93
8280	111.13
8340	111.11
8400	111.08
8460	111.21
8520	111.56
8580	111.53
8640	111.68
8700	111.84
8760	111.92
8820	111.9
8880	111.94
8940	112.05
9000	112.28
9060	112.68
9120	112.42
9180	112.52
9240	112.63
9300	112.65
9360	112.73
9420	112.76
9480	112.91
9540	112.83
9600	113.16
9660	113.27
9720	113.04
9780	113.14
9840	112.98
9900	113.34
9960	113.4
10020	113.3
10080	113.66
10140	113.44
10200	113.55
10260	113.64
10320	113.57
10380	113.82
10440	113.86
10500	113.87
10560	113.74
10620	114.09
10680	114.05
10740	113.97
10800	114.05
10860	114.31
10920	114.02
10980	114.03
11040	114.26
11100	114.2
11160	114.53
11220	114.31
11280	114.25
11340	114.61
11400	114.45
11460	114.35
11520	114.48
11580	114.47
11640	114.74
11700	114.71
11760	114.57
11820	114.78
11880	114.61
11940	114.72
12000	114.71
12060	114.69
12120	114.87
12180	114.6
12240	114.74
12300	114.78
12360	114.96
12420	114.97
12480	115.02
12540	114.88
12600	114.95
12660	114.85
12720	114.99
12780	115.03
12840	115.3
12900	115.16
12960	115.16
13020	115.22
13080	115
13140	115.21
13200	115.25
13260	115.25
13320	115.17
13380	115.17
13440	115.4
13500	115.42
13560	115.33
13620	115.44
13680	115.43
13740	115.51
13800	115.35
13860	115.47
13920	115.47
13980	115.44
14040	115.41
14100	115.53
14160	115.52
14220	115.48
14280	115.43
14340	115.53
14400	115.65
14460	115.47
14520	115.67
14580	115.56
14640	115.71
14700	115.63
14760	115.55
14820	115.54
14880	115.65
14940	115.68
15000	115.8
15060	115.69
15120	115.45
15180	115.87
15240	115.67
15300	115.78
15360	115.78
15420	115.64
15480	115.81
15540	115.75
15600	115.66
15660	115.63
15720	115.81
15780	115.82
15840	115.73
15900	115.64
15960	115.87
16020	115.55
16080	115.71
16140	115.94
16200	115.91
16260	115.65
16320	115.77
16380	115.88
16440	115.69
16500	115.75
16560	115.73
16620	115.74
16680	115.86
16740	115.7
16800	115.87
16860	116.12
16920	115.71
16980	115.92
17040	115.81
17100	116.04
17160	116.03
17220	115.9
17280	115.94
17340	115.87
17400	115.67
17460	115.81
17520	115.88
17580	116.01
17640	115.89
17700	115.75
17760	115.85
17820	115.85
17880	115.88
17940	115.81
18000	116.05
18060	115.89
18120	115.7
18180	116.1
18240	115.92
18300	115.79
18360	115.95
18420	116.06
18480	116.05
18540	115.8
18600	115.84
18660	116.04
18720	115.8
18780	115.87
18840	115.86
18900	115.89
18960	115.92
19020	115.86
19080	115.9
19140	116.1
19200	115.96
19260	115.92
19320	115.94
19380	116
19440	115.9
19500	115.93
19560	115.93
19620	115.92
19680	115.87
19740	115.91
19800	115.95
19860	116
19920	115.99
19980	116.04
20040	116.08
20100	116.02
20160	116.04
20220	116.06
20280	116.07
20340	115.94
20400	116
20460	115.95
20520	115.94
20580	116.01
20640	115.95
20700	116.07
20760	115.97
20820	115.97
20880	116.09
20940	116.01
21000	116.02
21060	115.95
21120	115.99
21180	116.05
21240	115.98
21300	115.86
21360	115.92
21420	116.05
21480	116.02
21540	115.92
21600	115.98
21660	115.96
21720	116.03
21780	115.95
21840	115.97
21900	115.94
21960	115.97
22020	115.95
22080	115.99
22140	115.96
22200	116.04
22260	115.96
22320	115.94
22380	116.06
22440	115.94
22500	115.98
22560	115.98
22620	115.91
22680	115.94
22740	115.94
22800	115.85
22860	115.96
22920	115.94
22980	116.05
23040	115.98
23100	116.03
23160	116.03
23220	116.01
23280	115.99
23340	116.06
23400	115.97
23460	115.93
23520	116.05
23580	115.96
23640	115.95
23700	116.08
23760	115.97
23820	115.97
23880	115.94
23940	115.93
24000	115.94
24060	115.88
24120	116.1
24180	116.03
24240	116.04
24300	116
24360	115.91
24420	115.91
24480	115.86
24540	115.98
24600	115.94
24660	115.96
24720	115.89
24780	115.82
24840	116.01
24900	115.84
24960	115.9
25020	115.98
25080	115.9
25140	115.93
25200	116.03
25260	115.91
25320	115.93
25380	116.01
25440	115.98
25500	115.91
25560	116.01
25620	115.96
25680	116.02
25740	116.03
25800	115.93
25860	115.99
25920	115.91
25980	115.95
26040	116.06
26100	116
26160	115.97
26220	116
26280	115.9
26340	115.91
26400	115.92
26460	115.98
26520	115.95
26580	115.93
26640	115.98
26700	115.99
26760	115.89
26820	115.93
26880	116.01
26940	115.91
27000	115.99
27060	116.05
27120	115.89
27180	116
27240	116.03
27300	115.98
27360	115.98
27420	115.94
27480	115.98
27540	115.91
27600	115.89
27660	115.96
27720	115.98
27780	116
27840	115.98
27900	115.99
27960	115.91
28020	115.93
28080	115.94
28140	115.88
28200	115.93
28260	115.97
28320	115.9
28380	115.9
28440	115.83
28500	115.85
28560	115.89
28620	115.9
28680	115.97
28740	115.85
28800	115.95
28860	115.89
28920	115.83
28980	116.05
29040	115.91
29100	115.97
29160	115.95
29220	115.97
29280	115.86
29340	115.95
29400	115.96
29460	115.95
29520	115.87
29580	115.8
29640	115.8
29700	115.95
29760	115.92
29820	115.93
29880	116.01
29940	115.96
30000	115.88
30060	115.9
30120	115.98
30180	115.85
30240	115.94
30300	115.92
30360	115.94
30420	115.93
30480	115.97
30540	115.85
30600	115.86
30660	115.85
30720	116
30780	115.92
30840	115.9
30900	115.89
30960	115.78
31020	115.91
31080	115.9
31140	115.87
31200	115.93
31260	115.76
31320	115.96
31380	115.89
31440	116.05
31500	115.91
31560	115.94
31620	115.92
31680	115.99
31740	115.96
31800	115.97
31860	115.96
31920	115.98
31980	115.94
32040	115.85
32100	115.95
32160	115.81
32220	115.88
32280	115.84
32340	116.07
32400	116.02
32460	115.99
32520	116.08
32580	115.9
32640	115.92
32700	116
32760	115.92
32820	115.8
32880	115.83
32940	116.05
33000	116.02
33060	116.01
33120	115.98
33180	115.99
33240	116.07
33300	116
33360	115.95
33420	115.86
33480	115.89
33540	115.92
33600	115.96
33660	116.01
33720	116.06
33780	115.86
33840	115.97
33900	116.02
33960	115.9
34020	116.04
34080	116
34140	116.01
34200	115.89
34260	116.03
34320	115.96
34380	115.85
34440	116
34500	115.92
34560	115.97
34620	115.83
34680	115.89
34740	115.8
34800	115.92
34860	115.89
34920	115.82
34980	116
35040	115.93
35100	115.89
35160	115.91
35220	115.93
35280	115.84
35340	115.94
35400	116.11
35460	115.93
35520	115.92
35580	115.94
35640	115.94
35700	115.92
35760	115.89
35820	115.93
35880	115.97
35940	115.86
36000	116.04
36060	115.98
36120	115.98
36180	115.97
36240	115.91
36300	116
36360	116.03
36420	115.94
36480	115.92
36540	115.86
36600	115.89
36660	116.02
36720	116.03
36780	116.05
36840	115.9
36900	116.03
36960	115.98
37020	116.03
37080	115.91
37140	115.95
37200	115.91
37260	115.96
37320	115.88
37380	115.92
37440	115.98
37500	116.01
37560	115.98
37620	115.92
37680	115.92
37740	116.04
37800	116.02
37860	115.97
37920	115.86
37980	116.04
38040	115.92
38100	115.94
38160	115.9
38220	115.95
38280	115.98
38340	116.08
38400	116
38460	115.92
38520	116
38580	116.02
38640	115.92
38700	115.95
38760	115.88
38820	115.91
38880	115.97
38940	116
39000	115.93
39060	115.88
39120	115.92
39180	116.01
39240	115.94
39300	116.04
39360	115.87
39420	115.93
39480	115.99
39540	115.97
39600	115.88
39660	115.93
39720	115.97
39780	115.94
39840	115.86
39900	115.94
39960	115.94
40020	115.97
40080	115.95
40140	115.97
40200	116.01
40260	115.87
40320	115.91
40380	115.92
40440	115.97
40500	116.04
40560	115.98
40620	116.02
40680	116
40740	116
40800	116.03
40860	115.88
40920	115.96
40980	115.98
41040	116.02
41100	115.95
41160	116.05
41220	115.9
41280	116
41340	115.96
41400	116.05
41460	115.99
41520	116.03
41580	115.99
41640	115.97
41700	115.98
41760	115.98
41820	116.02
41880	116.05
41940	116.06
42000	116.05
42060	116.03
42120	116.04
42180	116
42240	116.1
42300	116.02
42360	116.18
42420	116.01
42480	116.02
42540	116.07
42600	116.07
42660	116.04
42720	116.03
42780	116.09
42840	115.98
42900	116.08
42960	116.03
43020	116.04
43080	116.09
43140	115.94
43200	116.05
43260	116.06
43320	116
43380	116.02
43440	116.06
43500	116
43560	116.03
43620	116.08
43680	116.08
43740	116.07
43800	116.08
43860	116.09
43920	116.08
43980	115.97
44040	116.09
44100	116.08
44160	116.02
44220	116.12
44280	116.08
44340	116.06
44400	116.05
44460	116.08
44520	116.11
44580	116.04
44640	116.08
44700	116.03
44760	116.04
44820	116.06
44880	116.13
44940	116.1
45000	116.13
45060	116.07
45120	116.03
45180	116.09
45240	116.06
45300	116.05
45360	116.13
45420	116.03
45480	116.07
45540	115.89
45600	116.11
45660	116.05
45720	116
45780	115.98
45840	116.09
45900	116.06
45960	116.01
46020	116
46080	116.08
46140	116.12
46200	116.14
46260	116.02
46320	116.06
46380	116.12
46440	116.08
46500	116.04
46560	116.11
46620	116.05
46680	116.2
46740	116.04
46800	116.16
46860	116.14
46920	116.08
46980	115.96
47040	116.03
47100	116.07
47160	116.02
47220	115.98
47280	116.1
47340	116.11
47400	116.02
47460	116.12
47520	116.12
47580	116.01
47640	116.04
47700	116.08
47760	116.06
47820	116.09
47880	115.96
47940	116.12
48000	115.97
48060	116.16
48120	116.09
48180	116.17
48240	116.06
48300	116.14
48360	116.08
48420	116.06
48480	116.06
48540	116.02
48600	116.16
48660	116.07
48720	116.09
48780	116.03
48840	116.05
48900	116.11
48960	116.06
49020	116.05
49080	116.06
49140	116.03
49200	116.07
49260	116.14
49320	116.14
49380	116.07
49440	116.12
49500	116.07
49560	116
49620	116.07
49680	116.13
49740	116.08
49800	116.01
49860	116.03
49920	116.05
49980	116.01
50040	116.1
50100	116.14
50160	116.05
50220	116.07
50280	116.09
50340	116.08
50400	116
50460	115.93
50520	116.06
50580	116.03
50640	115.89
50700	116
50760	116.02
50820	116.11
50880	116.02
50940	116.02
51000	116.14
51060	115.95
51120	116.14
51180	115.96
51240	116.03
51300	115.97
51360	116.07
51420	116.09
51480	116.1
51540	116.08
51600	116.14
51660	116.14
51720	116.16
51780	116.09
51840	116.06
51900	116.17
51960	116.08
52020	116.17
52080	116.07
52140	116.12
52200	116.09
52260	116.12
52320	116.08
52380	116.14
52440	116.12
52500	116.1
52560	116.12
52620	116.12
52680	116.09
52740	116.14
52800	116.11
52860	116.01
52920	116.05
52980	116.07
53040	116.1
53100	116.11
53160	116.15
53220	116.12
53280	116.06
53340	116.13
53400	116.12
53460	116.1
53520	116.12
53580	116.11
53640	116.16
53700	116.12
53760	116.14
53820	116.06
53880	116.07
53940	116
54000	116.12
54060	116.01
54120	116.11
54180	116.06
54240	116.08
54300	116.09
54360	116.02
54420	116.12
54480	116.17
54540	116.09
54600	116.05
54660	116.15
54720	116.05
54780	116.07
54840	116.05
54900	116.09
54960	116.06
55020	115.94
55080	116.02
55140	116.06
55200	116.03
55260	115.96
55320	116.1
55380	116.11
55440	116.05
55500	116.16
55560	115.94
55620	116
55680	116
55740	116.09
55800	116.03
55860	116.03
55920	116.08
55980	116.04
56040	116
56100	115.97
56160	116
56220	116.08
56280	115.97
56340	116
56400	116
56460	116.05
56520	116.01
56580	116.08
56640	116.06
56700	115.98
56760	116.14
56820	116.09
56880	115.97
56940	116.09
57000	116.05
57060	116.17
57120	116.01
57180	115.95
57240	115.9
57300	116.06
57360	115.99
57420	116
57480	116.05
57540	116.06
57600	116.02
57660	115.96
57720	115.98
57780	116.06
57840	116.11
57900	116.01
57960	115.94
58020	115.94
58080	116.01
58140	116.08
58200	116.02
58260	116.05
58320	116
58380	116.16
58440	116.07
58500	115.98
58560	115.95
58620	116.04
58680	115.98
58740	116.1
58800	116.05
58860	115.98
58920	116.08
58980	116.02
59040	115.97
59100	116.03
59160	116.07
59220	115.99
59280	116.05
59340	116.13
59400	116
59460	116.01
59520	116.05
59580	115.94
59640	116.06
59700	116.12
59760	116.03
59820	116.07
59880	116.07
59940	116.05
60000	116.06
60060	115.97
60120	116.01
60180	116.11
60240	116.17
60300	116.09
60360	116.17
60420	116.07
60480	116.06
60540	115.92
60600	116.08
60660	116.11
60720	115.92
60780	116.1
60840	116.06
60900	116.15
60960	116.08
61020	116.09
61080	116.01
61140	116.03
61200	116.05
61260	116.08
61320	116.1
61380	115.99
61440	116.11
61500	116.06
61560	116.03
61620	116
61680	115.91
61740	116.06
61800	116.08
61860	116.1
61920	116.14
61980	116.06
62040	116
62100	116.11
62160	116.04
62220	116.03
62280	115.99
62340	115.99
62400	116.03
62460	116.07
62520	115.99
62580	116.04
62640	116.11
62700	116.04
62760	116.05
62820	116.06
62880	116.08
62940	116.04
63000	115.97
63060	116.11
63120	116.06
63180	115.98
63240	116.06
63300	116.09
63360	115.97
63420	116.17
63480	116.16
63540	116.01
63600	115.93
63660	116.12
63720	116.15
63780	116.12
63840	116.13
63900	116.14
63960	116.25
64020	116.19
64080	116.18
64140	116.1
64200	116.09
64260	116.22
64320	116.05
64380	116.17
64440	116.05
64500	116.17
64560	115.92
64620	116.14
64680	116.19
64740	116.2
64800	116.25
64860	116.04
64920	116.2
64980	116.17
65040	115.98
65100	116.09
65160	115.99
65220	116.19
65280	116.12
65340	116.11
65400	116.02
65460	116.14
65520	116.22
65580	116.04
65640	116.18
65700	116.2
65760	116.31
65820	116.14
65880	116.19
65940	116.11
66000	116.11
66060	116.18
66120	116
66180	116.1
66240	116.23
66300	116.25
66360	116.18
66420	116.2
66480	116.13
66540	116.17
66600	116.16
66660	116.17
66720	116.17
66780	116.04
66840	116.13
66900	116.21
66960	116.05
67020	116.2
67080	116.2
67140	116.11
67200	116.03
67260	116.13
67320	116.14
67380	116.16
67440	116.19
67500	116.17
67560	116.12
67620	116.05
67680	116.08
67740	116.07
67800	116.13
67860	116.09
67920	116.09
67980	116.13
68040	116.13
68100	116.33
68160	116.29
68220	116.22
68280	116.34
68340	116.23
68400	116.22
68460	116.13
68520	116.3
68580	116.32
68640	116.06
68700	116.17
68760	116.2
68820	116.16
68880	116.13
68940	116.11
69000	116.06
69060	116.11
69120	116.17
69180	116.28
69240	116.12
69300	116.17
69360	116.17
69420	116.16
69480	116.18
69540	116.16
69600	116.19
69660	116.19
69720	116.28
69780	116.18
69840	116.18
69900	116.3
69960	116.24
70020	116.31
70080	116.22
70140	116.17
70200	116.34
70260	116.31
70320	116.19
70380	116.36
70440	116.23
70500	116.15
70560	116.31
70620	116.19
70680	116.22
70740	116.18
70800	116.19
70860	116.27
70920	116.04
70980	116.15
71040	116.2
71100	116.28
71160	116.15
71220	116.15
71280	116.27
71340	116.27
71400	116.28
71460	116.19
71520	116.23
71580	116.19
71640	116.25
71700	116.22
71760	116.27
71820	116.2
71880	116.15
71940	116.3
72000	116.25
72060	116.29
72120	116.22
72180	116.33
72240	116.42
72300	116.1
72360	116.2
72420	116.23
72480	116.31
72540	116.39
72600	116.36
72660	116.26
72720	116.2
72780	116.19
72840	116.31
72900	116.25
72960	116.31
73020	116.27
73080	116.2
73140	116.2
73200	116.28
73260	116.14
73320	116.3
73380	116.25
73440	116.18
73500	116.23
73560	116.32
73620	116.23
73680	116.34
73740	116.27
73800	116.14
73860	116.33
73920	116.19
73980	116.2
74040	116.19
74100	116.23
74160	116.22
74220	116.07
74280	116.27
74340	116.29
74400	116.26
74460	116.28
74520	116.31
74580	116.24
74640	116.25
74700	116.41
74760	116.36
74820	116.17
74880	116.28
74940	116.23
75000	116.29
75060	116.3
