# Supplementary material for: Modeling and validating of oxygen transport in wave bioreactors: optimized experimental mass transfer method and novel Lattice-Boltzmann CFD approach
Source: Front Bioeng Biotechnol. 2026 Jan 21;13:1688774. doi: 10.3389/fbioe.2025.1688774 (PMC12868168; doi:10.3389/fbioe.2025.1688774)
Supplement: Supplementary file 5 [file DataSheet4.zip › 10L_raw_data/ID_30_kla.csv]

0	2.2
60	32.9
120	59.3
180	41.5
240	69.2
300	79.8
360	86.6
420	91.5
480	95.2
540	97.8
600	99.9
660	101.5
720	103.1
780	104.2
840	105.3
900	106.1
960	106.9
1020	107.4
1080	108.5
