# Supplementary material for: Modeling and validating of oxygen transport in wave bioreactors: optimized experimental mass transfer method and novel Lattice-Boltzmann CFD approach
Source: Front Bioeng Biotechnol. 2026 Jan 21;13:1688774. doi: 10.3389/fbioe.2025.1688774 (PMC12868168; doi:10.3389/fbioe.2025.1688774)
Supplement: Supplementary file 5 [file DataSheet4.zip › 10L_raw_data/ID_31_kla.csv]

0	2.6
60	2.8
120	39
180	63.4
240	71.5
300	77.6
360	81.7
420	85.2
480	88.2
540	90.8
600	92.8
660	94.7
720	96.3
780	97.6
840	98.8
900	100.1
960	101.1
1020	102
1080	103
1140	103.8
1200	104.6
1260	105.3
