# Supplementary material for: Modeling and validating of oxygen transport in wave bioreactors: optimized experimental mass transfer method and novel Lattice-Boltzmann CFD approach
Source: Front Bioeng Biotechnol. 2026 Jan 21;13:1688774. doi: 10.3389/fbioe.2025.1688774 (PMC12868168; doi:10.3389/fbioe.2025.1688774)
Supplement: Supplementary file 5 [file DataSheet4.zip › 10L_raw_data/ID_32_kla.csv]

0	2.5
60	3.4
120	15.9
180	46.2
240	65.9
300	79.8
360	88.5
420	95
480	99.1
540	102.2
600	104.7
660	106.6
720	107.6
780	108.8
840	109.6
900	110.3
960	110.8
1020	111.1
1080	111.5
1140	112.1
1200	112.2
1260	112.3
1320	112.9
1380	112.9
1440	113
1500	113.4
1560	113.4
1620	113.5
1680	113.7
1740	113.7
1800	114
1860	114.3
1920	114
1980	114.2
2040	114.4
2100	114.5
