# Supplementary material for: Modeling and validating of oxygen transport in wave bioreactors: optimized experimental mass transfer method and novel Lattice-Boltzmann CFD approach
Source: Front Bioeng Biotechnol. 2026 Jan 21;13:1688774. doi: 10.3389/fbioe.2025.1688774 (PMC12868168; doi:10.3389/fbioe.2025.1688774)
Supplement: Supplementary file 5 [file DataSheet4.zip › 10L_raw_data/ID_33_kla.csv]

180	26.7
240	48
300	67.2
360	79.9
420	88.9
480	95
540	99
600	102.2
660	104.4
720	106.5
780	107.8
840	108.8
900	109.7
960	110.2
1020	111
1080	111.2
1140	111.8
1200	112.1
1260	112.5
1320	112.7
1380	112.7
1440	113.2
1500	113.3
1560	113.4
1620	113.6
1680	113.8
1740	113.8
1800	114.1
1860	114.1
1920	114.1
1980	114.1
2040	114.2
2100	114.5
2160	114.3
2220	114.6
2280	114.6
2340	114.7
2400	114.7
2460	114.9
2520	114.8
2580	114.8
2640	115.1
2700	114.8
2760	114.8
2820	115.2
2880	115.1
2940	115.1
3000	115.2
3060	115.1
3120	115.3
3180	115.4
3240	115.2
3300	115.3
3360	115.3
3420	115.2
3480	115.3
3540	115.4
3600	115.5
3660	115.4
3720	115.3
3780	115.5
3840	115.4
3900	115.4
3960	115.5
4020	115.4
4080	115.7
4140	115.5
4200	115.7
4260	115.5
