# Supplementary material for: Modeling and validating of oxygen transport in wave bioreactors: optimized experimental mass transfer method and novel Lattice-Boltzmann CFD approach
Source: Front Bioeng Biotechnol. 2026 Jan 21;13:1688774. doi: 10.3389/fbioe.2025.1688774 (PMC12868168; doi:10.3389/fbioe.2025.1688774)
Supplement: Supplementary file 5 [file DataSheet4.zip › 10L_raw_data/ID_34_kla.csv]

0	2
60	2.2
120	2.7
180	3.2
240	3.7
300	5.1
360	16.2
420	29.4
480	40.9
540	50.9
600	59.6
660	67.1
720	73.5
780	79.1
840	84
900	88.3
960	91.9
1020	95.2
1080	97.9
1140	100.3
1200	102.3
1260	104
1320	105.5
