# Supplementary material for: Modeling and validating of oxygen transport in wave bioreactors: optimized experimental mass transfer method and novel Lattice-Boltzmann CFD approach
Source: Front Bioeng Biotechnol. 2026 Jan 21;13:1688774. doi: 10.3389/fbioe.2025.1688774 (PMC12868168; doi:10.3389/fbioe.2025.1688774)
Supplement: Supplementary file 5 [file DataSheet4.zip › 10L_raw_data/ID_4_kla.csv]

0	4.365
60	8.32
120	14.685
180	20.908
240	26.772
300	32.303
360	37.473
420	42.242
480	46.795
540	51.057
600	55.013
660	58.63
720	62.258
780	65.47
840	68.59
900	71.442
960	74.213
1020	76.795
1080	79.202
1140	81.432
1200	83.395
1260	85.507
1320	87.378
1380	89.048
1440	90.762
1500	92.322
1560	93.668
1620	95.078
1680	96.318
1740	97.48
1800	98.595
1860	99.813
1920	100.76
1980	101.78
2040	102.57
2100	103.44
2160	104.2
2220	104.84
2280	105.45
2340	106.14
2400	106.76
2460	107.35
2520	107.81
2580	108.35
2640	108.84
2700	109.31
2760	109.63
2820	110.16
2880	110.28
2940	110.76
3000	111.07
3060	111.3
3120	111.72
3180	111.89
3240	112.16
3300	112.52
3360	112.63
