# Supplementary material for: Modeling and validating of oxygen transport in wave bioreactors: optimized experimental mass transfer method and novel Lattice-Boltzmann CFD approach
Source: Front Bioeng Biotechnol. 2026 Jan 21;13:1688774. doi: 10.3389/fbioe.2025.1688774 (PMC12868168; doi:10.3389/fbioe.2025.1688774)
Supplement: Supplementary file 5 [file DataSheet4.zip › 10L_raw_data/ID_5_kla.csv]

0	4.4583
60	4.69
120	6.7333
180	11.075
240	15.595
300	20.088
360	24.273
420	28.222
480	32.163
540	36.102
600	39.648
660	43.197
720	46.557
780	49.813
840	52.912
900	55.877
960	58.755
1020	61.603
1080	64.125
1140	66.565
1200	68.888
1260	71.173
1320	73.297
1380	75.428
1440	77.392
1500	79.262
1560	81.065
1620	82.902
1680	84.348
1740	85.947
1800	87.562
1860	88.848
1920	90.185
1980	91.427
2040	92.645
2100	93.937
2160	94.932
2220	96.027
2280	96.955
2340	97.858
2400	98.83
2460	99.595
2520	100.31
2580	101.29
2640	101.85
2700	102.65
2760	103.34
2820	103.84
2880	104.55
2940	105.17
3000	105.69
3060	106.09
3120	106.53
3180	107.19
3240	107.52
3300	107.91
3360	108.46
3420	108.79
3480	109.11
3540	109.43
3600	109.8
3660	110.1
3720	110.3
3780	110.72
3840	111.05
3900	111.16
3960	111.43
4020	111.7
4080	112.08
4140	112.08
4200	112.34
4260	112.53
4320	112.64
4380	112.81
4440	112.99
4500	113.11
4560	113.34
4620	113.42
4680	113.55
4740	113.72
4800	113.77
4860	113.91
4920	114
4980	114.13
5040	114.16
5100	114.29
5160	114.52
5220	114.49
5280	114.5
5340	114.61
5400	114.77
5460	114.88
5520	114.87
5580	114.92
5640	114.98
5700	115.11
5760	115.16
5820	115.28
5880	115.21
5940	115.19
6000	115.26
6060	115.3
6120	115.35
6180	115.3
6240	115.34
6300	115.53
6360	115.5
6420	115.53
6480	115.55
6540	115.57
6600	115.61
6660	115.69
6720	115.55
6780	115.64
6840	115.81
6900	115.72
6960	115.75
7020	115.65
7080	115.84
7140	115.85
7200	115.83
7260	115.84
7320	115.85
7380	115.86
7440	116.04
7500	116.08
7560	115.92
7620	115.88
7680	115.97
7740	115.91
7800	116.13
7860	116.08
7920	115.99
7980	116.09
8040	116.07
8100	115.99
8160	115.98
8220	116.08
8280	116.07
8340	116.07
8400	116.11
8460	116.05
8520	116.06
8580	116.09
8640	116.18
8700	116.13
8760	116.05
8820	116.02
8880	116.14
8940	116.09
9000	116.14
9060	116.12
9120	116.06
9180	116.08
9240	116.03
9300	116.11
9360	116.01
9420	116.03
9480	116.06
9540	115.97
9600	116.09
9660	116.09
9720	116.03
9780	116.06
9840	116.03
9900	116.03
9960	116.12
10020	116.08
10080	116.08
10140	116.1
10200	116.08
10260	116.09
10320	116.06
10380	115.99
10440	116.05
10500	116.04
10560	116.11
10620	116.14
10680	116.06
10740	116.09
10800	116.03
10860	116.07
10920	116
10980	116.06
11040	115.98
11100	116.08
11160	116.07
11220	116.05
11280	116.09
11340	116.04
11400	116.11
11460	116.04
11520	116.04
11580	116.07
11640	116.06
11700	116.05
11760	116.07
11820	116.02
11880	116.05
11940	116
12000	116.1
12060	116.01
12120	116.13
12180	116.07
12240	116.14
12300	116.08
12360	116.08
12420	115.97
12480	115.91
12540	116.05
12600	116.15
12660	116.15
12720	116.18
12780	116.06
12840	116.03
12900	116.02
12960	116.04
13020	116.08
13080	116.11
13140	116.11
13200	116.16
13260	116.03
13320	116.08
13380	116.04
13440	116.09
13500	116.08
13560	116.04
13620	116.08
13680	115.99
13740	116.06
13800	116.16
13860	116.1
13920	116.1
13980	116.19
14040	116.14
14100	116.06
14160	116.06
14220	116.18
14280	116.08
14340	116.15
14400	116.18
14460	116.13
14520	116.14
14580	116.21
14640	116.17
14700	116.19
14760	116.19
14820	116.18
14880	116.19
14940	116.26
15000	116.21
15060	116.16
15120	116.06
15180	116.1
15240	116.15
15300	116.18
15360	116.17
15420	116.14
15480	116.15
15540	116.17
15600	116.1
15660	116.08
15720	116.16
15780	116.06
15840	116.11
15900	116.13
15960	116.02
16020	116.12
16080	116.1
16140	116.13
16200	116.07
16260	116.15
16320	116.08
16380	116.05
16440	116.14
16500	116.17
16560	116.19
16620	116.09
16680	116.16
16740	116.07
16800	116.18
16860	116.14
16920	116.13
16980	116.03
17040	116.02
17100	116.04
17160	116.1
17220	116.06
17280	116.12
17340	116.05
17400	116.1
17460	116.02
17520	116.09
17580	116.05
17640	116.07
17700	115.97
17760	116.09
17820	116.07
17880	116.18
17940	116.12
18000	116.03
18060	116.06
18120	115.89
18180	116.09
18240	116.06
18300	116.12
18360	116.17
18420	116.05
18480	116.14
18540	116.03
18600	116.14
18660	116.09
18720	116.14
18780	116.08
18840	116.14
18900	116.11
18960	116.07
19020	116.05
19080	116.13
19140	116.04
19200	116.06
19260	116.1
19320	116.1
19380	116.07
19440	116.09
19500	116.05
19560	116.06
19620	116.09
19680	115.95
19740	116.05
19800	116.05
19860	116.09
19920	115.94
19980	116.05
20040	115.98
20100	116.13
20160	116.05
20220	116.15
20280	116.08
20340	116.08
20400	116.08
20460	116.03
20520	116.05
20580	116.05
20640	116.12
20700	116.1
20760	116.12
20820	116.11
20880	116.11
20940	116.12
21000	116.17
21060	116.14
21120	116.06
21180	116.05
21240	116.06
21300	116.06
21360	116.15
21420	116.15
21480	116.12
21540	116.05
21600	116.07
21660	116.08
21720	116.09
21780	116.11
21840	116.15
21900	116.19
21960	116.09
22020	116.07
22080	116.11
22140	116.13
22200	116.17
22260	116.06
22320	116.03
22380	116.08
22440	116.08
22500	116.19
22560	116.13
22620	116.18
22680	116.17
22740	116.11
22800	116.16
22860	116.26
22920	116.14
22980	116.08
23040	116.03
23100	116.01
23160	116.1
23220	116.07
23280	116.21
23340	116.15
23400	116.17
23460	116.17
23520	116.18
23580	116.09
23640	116.16
23700	116.1
23760	116.09
23820	116.14
23880	116.12
23940	116.1
24000	116.12
24060	116.15
24120	116.11
24180	116.1
24240	116.16
24300	116.12
24360	116.07
24420	116.12
24480	116.08
24540	116.04
24600	116.14
24660	116.13
24720	116.13
24780	116.14
24840	116.02
24900	116.14
24960	116.12
25020	116.04
25080	116.14
25140	116
25200	116.05
25260	116.01
25320	116.05
25380	116.12
25440	116.19
25500	116.06
25560	116.13
25620	116.06
25680	116.08
25740	116.04
25800	116.13
25860	116.06
25920	116.03
25980	115.97
26040	116.07
26100	115.96
26160	116.01
26220	116.08
26280	116.02
26340	116
26400	116
26460	116.11
26520	115.96
26580	115.81
26640	116.07
26700	116
26760	116.04
26820	115.99
26880	116.03
26940	116.07
27000	115.98
27060	115.95
27120	116
27180	116
27240	116.11
27300	116.04
27360	116.11
27420	116.1
27480	116.08
27540	116.05
27600	116.04
27660	116.07
27720	116.08
27780	116.11
27840	116.07
27900	116.08
27960	116.1
28020	116.06
28080	116.05
28140	116.16
28200	116.13
28260	116.09
28320	116.11
28380	116.18
28440	116.16
28500	116.05
28560	116.09
28620	116.16
28680	116.25
28740	116.07
28800	116.22
28860	116.22
28920	116.19
28980	116.16
29040	116.17
29100	116.14
29160	116.2
29220	116.12
29280	116.17
29340	116.14
29400	116.15
29460	116.1
29520	116.23
29580	116.14
29640	116.19
29700	116.2
29760	116.15
29820	116.2
29880	116.2
29940	116.22
30000	116.17
30060	116.25
30120	116.2
30180	116.22
30240	116.16
30300	116.2
30360	116.16
30420	116.15
30480	116.17
30540	116.17
30600	116.17
30660	116.2
30720	116.17
30780	116.13
30840	116.21
30900	116.07
30960	116.11
31020	116.2
31080	116.2
31140	116.11
31200	116.12
31260	116.11
31320	116.13
31380	116.03
31440	116.14
31500	116.07
31560	116
31620	116.17
31680	116.12
31740	116.11
31800	116.1
31860	115.96
31920	116.08
31980	116.16
32040	116.09
32100	116.06
32160	116
32220	116.02
32280	116.08
32340	116.09
32400	116.08
32460	116
32520	116.06
32580	116.07
32640	116.05
32700	116.08
32760	116.14
32820	116.08
32880	115.93
32940	116.06
33000	116.04
33060	115.97
33120	116.16
33180	116.04
33240	116.12
33300	116.06
33360	116.05
33420	116.05
33480	115.97
33540	115.99
33600	116.02
33660	115.96
33720	116.02
33780	115.94
33840	115.95
33900	115.99
33960	116
34020	115.97
34080	115.92
34140	116
34200	116.01
34260	116.08
34320	115.97
34380	116.01
34440	115.94
34500	116.09
34560	115.95
34620	116.01
34680	116
34740	116.07
34800	115.97
34860	116.09
34920	115.84
34980	116.09
35040	115.99
35100	116.05
35160	116.07
35220	115.98
35280	116.01
35340	116.04
35400	116
35460	116.03
35520	115.95
35580	115.94
35640	116.02
35700	116.03
35760	115.95
35820	116.05
35880	116
35940	116.09
36000	116.02
36060	116.1
36120	116.19
36180	116.15
36240	116.15
36300	116.04
36360	116
36420	116.03
36480	116.06
36540	115.98
36600	116.13
36660	116.11
36720	116.02
36780	116.1
36840	116.12
36900	116.02
36960	116.02
37020	116.09
37080	116
37140	115.95
37200	116.04
37260	116.07
37320	116.02
37380	116.05
37440	116.03
37500	115.95
37560	115.96
37620	116.04
37680	116.01
37740	115.94
37800	116.08
37860	115.95
37920	115.99
37980	115.98
38040	115.99
38100	115.97
38160	116.08
38220	116.03
38280	116.03
38340	115.98
38400	116.07
38460	116.03
38520	115.97
38580	115.97
38640	115.99
38700	116
38760	116.08
38820	116.06
38880	116.05
38940	116.01
39000	116
39060	116.01
39120	115.94
39180	116
39240	116.02
39300	116.05
39360	116.05
39420	116.12
39480	116.06
39540	115.97
39600	116.02
39660	116.02
39720	116.06
39780	115.99
39840	115.86
39900	116.12
39960	116.07
40020	115.97
40080	115.9
40140	116.02
40200	115.9
40260	116.11
40320	116.03
40380	116.1
40440	116.06
40500	115.98
40560	116
40620	116.05
40680	116.06
40740	116.03
40800	115.96
40860	115.99
40920	116.08
40980	116.09
41040	116.03
41100	116.02
41160	116
41220	116.06
41280	116.05
41340	116.03
41400	115.97
41460	116
41520	116.03
41580	116.04
41640	116.02
41700	116.01
41760	116.03
41820	116.03
41880	115.95
41940	115.98
42000	116.07
42060	116.01
42120	116.06
42180	116.12
42240	116.11
42300	116.07
42360	116.06
42420	116
42480	115.96
42540	115.99
42600	116.06
42660	116.11
42720	116.11
42780	115.97
42840	116.01
42900	116.05
42960	116.07
43020	116.12
43080	116.12
43140	116.08
43200	116.16
43260	116.03
43320	116.12
43380	116.08
43440	116.01
43500	116.12
43560	115.95
43620	115.99
43680	116
43740	116.13
43800	116.03
43860	116.03
43920	115.95
43980	116.08
44040	116.1
44100	116
44160	116.07
44220	116.12
44280	115.97
44340	116.08
44400	116.06
44460	115.98
44520	116.01
44580	116.07
44640	116.11
44700	115.98
44760	116.07
44820	116.03
44880	116.13
44940	116.03
45000	116
45060	116.15
45120	116.01
45180	116.07
45240	115.99
45300	116.03
45360	116.04
45420	115.91
45480	116
45540	115.92
45600	116.01
45660	116.04
45720	115.9
45780	115.94
45840	116.05
45900	115.96
45960	116.02
46020	115.94
46080	116.06
46140	115.95
46200	115.97
46260	116.05
46320	116.02
46380	115.93
46440	115.98
46500	116.02
46560	115.93
46620	115.91
46680	115.92
46740	116
46800	116.01
46860	115.96
46920	115.97
46980	115.94
47040	116.08
47100	115.94
47160	116.04
47220	116.1
47280	115.9
47340	115.88
47400	116.01
47460	116.06
47520	116.01
47580	116
47640	116.07
47700	116
47760	116.06
47820	115.95
47880	116.06
47940	116.14
48000	116.06
48060	115.93
48120	115.99
48180	115.99
48240	116.05
48300	116.04
48360	116.03
48420	116.02
48480	116.01
48540	115.96
48600	115.94
48660	116.06
48720	116.05
48780	115.92
48840	116.1
48900	115.97
48960	115.97
49020	115.93
49080	116.03
49140	116.03
49200	116.03
49260	116.02
49320	116.03
49380	115.99
49440	115.95
49500	116.08
49560	116.05
49620	116
49680	116.02
49740	116.06
49800	116
49860	115.94
49920	115.98
49980	116.05
50040	116
50100	115.92
50160	116
50220	115.99
50280	116.08
50340	115.92
50400	116.04
50460	116.1
50520	115.96
50580	115.95
50640	116
50700	115.94
50760	116.1
50820	115.98
50880	115.92
50940	115.95
51000	115.98
51060	115.99
51120	115.95
51180	116.02
51240	115.94
51300	116.12
51360	116.01
51420	115.92
51480	115.89
51540	116.01
51600	115.89
51660	116.01
51720	115.99
51780	115.97
51840	116.05
51900	115.96
51960	116.08
52020	115.93
52080	116.11
52140	115.99
52200	116.07
52260	115.99
52320	116.06
52380	115.92
52440	116.05
52500	116
52560	115.99
52620	116.08
52680	116.03
52740	116.08
52800	116.03
52860	116.05
52920	116.18
52980	116.03
53040	116
53100	115.97
53160	116
53220	116.09
53280	116.12
53340	116
53400	116
53460	116.06
53520	115.99
53580	116.05
53640	116.04
53700	115.98
53760	115.99
53820	116
53880	116
53940	116.03
54000	115.9
54060	116.13
54120	116.07
54180	116.09
54240	116.02
54300	116.08
54360	115.98
54420	116.08
54480	116.04
54540	116.04
54600	115.97
54660	116.11
54720	116.19
54780	116
54840	116.03
54900	116.02
54960	116.06
55020	116.05
55080	116.04
55140	116.04
55200	115.93
55260	116.07
55320	116
55380	116
55440	115.92
55500	116.01
55560	116.04
55620	116.03
55680	116
55740	115.95
55800	116.02
55860	116
55920	116
55980	116.06
56040	116.09
56100	116.11
56160	116.16
56220	116.03
56280	115.98
56340	116.02
56400	115.99
56460	116.2
56520	116.03
56580	116.08
56640	116.06
56700	116.03
56760	116.03
56820	116.14
56880	116.01
56940	116.11
57000	116.13
57060	116.09
57120	116.12
57180	115.95
57240	116.1
57300	116.08
57360	116.07
57420	116.11
57480	116.07
57540	116.1
57600	116.13
57660	116.04
57720	116.1
57780	116.04
57840	116.14
57900	116.05
57960	116.03
58020	116.05
58080	116
58140	115.99
58200	116.06
58260	116.02
58320	116.05
58380	116.06
58440	115.98
58500	116.11
58560	116.06
58620	116.08
58680	116.04
58740	116.02
58800	116.09
58860	116.08
58920	116.1
58980	116.05
59040	116.05
59100	116.09
59160	115.99
59220	116
59280	116.06
59340	116.1
59400	116.04
59460	116
59520	116.01
59580	115.98
59640	116.07
59700	116.04
59760	115.97
59820	116.09
59880	116.08
59940	116.15
60000	116.02
60060	116.06
60120	116.02
60180	116.15
60240	116.08
60300	116.07
60360	115.96
60420	116.04
60480	116.03
60540	116.03
60600	116.06
60660	116.12
60720	116.08
60780	116.06
60840	116.11
60900	116.11
60960	116.11
61020	116.06
61080	116.07
61140	116.03
61200	116.07
61260	116
61320	116.03
61380	116.08
61440	116.05
61500	116
61560	116.06
61620	116.02
61680	116
61740	116.11
61800	116.07
61860	116.03
61920	116.04
61980	116.04
62040	115.96
62100	116.05
62160	116.05
62220	116.05
62280	116.11
62340	116.11
62400	116.16
62460	116.05
62520	116.11
62580	116.02
62640	116.06
62700	116.1
62760	115.94
62820	116.1
62880	116.14
62940	116.03
63000	116.04
63060	116.12
63120	115.98
63180	116.04
63240	115.98
63300	115.93
63360	116.05
63420	115.97
63480	115.99
63540	116.05
63600	116
63660	116.02
63720	116.04
63780	116.04
63840	116.07
63900	116.03
63960	115.96
64020	116.01
64080	116.05
64140	116.02
64200	115.98
64260	116.03
64320	115.9
64380	116.03
64440	116.06
64500	116.02
64560	116
64620	116.05
64680	116.07
64740	116.07
64800	115.94
64860	116.06
64920	116.05
64980	116.08
65040	116.11
65100	116.14
65160	116.09
65220	116.14
65280	116.02
65340	116.05
65400	116.03
65460	116.16
65520	116.05
65580	116.02
65640	116.06
65700	116.11
65760	116.01
65820	116.01
65880	116.1
65940	116.03
66000	116.14
66060	116.18
66120	116.03
66180	116.16
66240	116.13
66300	116.11
66360	116.06
66420	116.07
66480	116.05
66540	116.13
66600	116.07
66660	116.12
66720	116.12
66780	116.17
66840	116.11
66900	116.1
66960	116.19
67020	116.14
67080	116.06
67140	116.25
67200	116.12
67260	116.13
67320	116.09
67380	116.18
67440	116.11
67500	116.19
67560	116.24
67620	116.11
67680	116.1
67740	116.15
67800	116.08
67860	116.15
67920	116.07
67980	116.12
68040	116.3
68100	116.17
68160	116.04
68220	116.1
68280	116.11
68340	116.02
68400	116.13
