# Supplementary material for: Modeling and validating of oxygen transport in wave bioreactors: optimized experimental mass transfer method and novel Lattice-Boltzmann CFD approach
Source: Front Bioeng Biotechnol. 2026 Jan 21;13:1688774. doi: 10.3389/fbioe.2025.1688774 (PMC12868168; doi:10.3389/fbioe.2025.1688774)
Supplement: Supplementary file 5 [file DataSheet4.zip › 10L_raw_data/ID_6_kla.csv]

0	1.9
60	1.9333
120	4.53
180	22.515
240	40.327
300	54.99
360	66.253
420	75.035
480	81.96
540	87.63
600	92.198
660	95.783
720	98.68
780	100.83
840	102.79
900	104.35
960	105.92
1020	106.83
1080	107.64
1140	108.92
1200	109.73
1260	110.25
1320	110.73
1380	111.44
1440	111.74
1500	112.1
1560	112.54
1620	112.89
1680	113
1740	113.38
1800	113.75
1860	113.76
1920	113.9
1980	114.12
2040	114.34
2100	114.26
2160	114.58
2220	114.54
2280	114.86
2340	115.04
