# Supplementary material for: Modeling and validating of oxygen transport in wave bioreactors: optimized experimental mass transfer method and novel Lattice-Boltzmann CFD approach
Source: Front Bioeng Biotechnol. 2026 Jan 21;13:1688774. doi: 10.3389/fbioe.2025.1688774 (PMC12868168; doi:10.3389/fbioe.2025.1688774)
Supplement: Supplementary file 5 [file DataSheet4.zip › 10L_raw_data/ID_7_kla.csv]

0	1.8017
60	4.39
120	23.925
180	43.7
240	58.69
300	70.152
360	78.728
420	85.363
480	90.497
540	94.628
600	97.793
660	100.53
720	102.7
780	104.62
840	106.07
900	107.27
960	108.36
1020	109.22
1080	110.07
1140	110.53
1200	111.28
1260	111.61
1320	112.24
1380	112.6
1440	113.03
1500	113.32
1560	113.43
1620	113.63
1680	113.92
1740	114.17
1800	114.38
1860	114.49
1920	114.59
1980	114.52
2040	114.99
2100	115.03
2160	114.86
2220	115.15
2280	115.25
2340	115.11
2400	115.24
2460	115.57
2520	115.17
2580	115.62
2640	115.67
2700	115.58
2760	115.85
2820	115.88
2880	115.81
2940	115.67
3000	115.66
3060	115.97
3120	115.81
3180	115.83
3240	115.72
3300	115.94
3360	115.88
3420	116.01
3480	115.97
3540	115.87
3600	115.83
3660	115.74
3720	115.94
3780	115.92
3840	115.81
3900	115.97
3960	116.12
4020	115.86
4080	115.91
4140	116.05
4200	115.92
4260	116.01
4320	116.16
4380	115.95
4440	116.11
4500	116.1
4560	116.21
4620	116.06
4680	115.97
4740	116.08
4800	116.1
4860	116.11
4920	116
4980	115.98
5040	116.05
5100	115.95
5160	115.99
5220	116.01
5280	116.14
5340	115.94
5400	116.3
5460	116.05
5520	116.16
5580	115.89
5640	116.12
5700	116.19
5760	116.19
5820	115.96
5880	116.03
5940	116
6000	116.09
6060	116.03
6120	116.18
6180	116.14
6240	116.34
6300	116.08
6360	116.19
6420	116.2
6480	116.17
6540	116.02
6600	115.94
6660	115.97
6720	115.89
6780	115.97
6840	115.82
6900	116.2
6960	116.24
7020	116.17
7080	116.11
7140	115.91
7200	115.92
7260	116.11
7320	116.08
7380	116.06
7440	116.12
7500	115.82
7560	116.14
7620	116.15
7680	116.13
7740	116.1
7800	116.02
7860	116
