# Supplementary material for: Modeling and validating of oxygen transport in wave bioreactors: optimized experimental mass transfer method and novel Lattice-Boltzmann CFD approach
Source: Front Bioeng Biotechnol. 2026 Jan 21;13:1688774. doi: 10.3389/fbioe.2025.1688774 (PMC12868168; doi:10.3389/fbioe.2025.1688774)
Supplement: Supplementary file 5 [file DataSheet4.zip › 10L_raw_data/ID_8_kla.csv]

0	2
60	5.12
120	25.927
180	43.45
240	55.25
300	63.773
360	70.335
420	75.935
480	80.363
540	83.278
600	87.043
660	89.933
720	92.485
780	94.458
840	96.197
900	98.13
960	99.442
1020	100.86
1080	102.03
1140	103.23
1200	104.15
1260	105.15
1320	106.08
1380	106.98
1440	107.78
1500	108.29
1560	109.02
1620	109.49
1680	110.11
1740	110.49
1800	110.93
1860	111.21
1920	111.63
1980	112.19
2040	112.17
2100	112.53
2160	112.94
2220	113.22
2280	113.29
2340	113.49
2400	113.59
2460	113.84
2520	113.96
2580	114.15
2640	114.09
2700	114.45
2760	114.53
2820	114.55
2880	114.65
2940	114.66
3000	114.82
3060	114.98
3120	115.01
3180	115.12
3240	115.23
3300	115.17
3360	115.29
3420	115.25
3480	115.25
3540	115.3
3600	115.47
3660	115.41
3720	115.47
3780	115.53
3840	115.42
3900	115.51
3960	115.56
4020	115.54
4080	115.5
4140	115.57
4200	115.52
4260	115.69
4320	115.65
4380	115.67
4440	115.68
4500	115.73
4560	115.72
4620	115.68
4680	115.7
4740	115.78
4800	115.61
4860	115.72
4920	115.66
4980	115.74
5040	115.76
5100	115.78
5160	115.79
5220	115.81
5280	115.81
5340	115.89
5400	115.85
5460	115.77
5520	115.81
5580	115.85
5640	115.88
5700	115.86
5760	115.92
5820	115.86
5880	115.89
5940	116.01
6000	115.96
6060	116
6120	115.87
