# Supplementary material for: Modeling and validating of oxygen transport in wave bioreactors: optimized experimental mass transfer method and novel Lattice-Boltzmann CFD approach
Source: Front Bioeng Biotechnol. 2026 Jan 21;13:1688774. doi: 10.3389/fbioe.2025.1688774 (PMC12868168; doi:10.3389/fbioe.2025.1688774)
Supplement: Supplementary file 5 [file DataSheet4.zip › 10L_raw_data/ID_9_kla.csv]

0	1.9017
60	2.8217
120	22.39
180	41.14
240	52.797
300	60.948
360	67.233
420	72.37
480	76.715
540	80.252
600	83.548
660	86.408
720	88.925
780	91.242
840	93.185
900	94.953
960	96.727
1020	98.092
1080	99.705
1140	100.94
1200	102.14
1260	103.21
1320	104.2
1380	105.14
1440	106.18
1500	106.76
