# Supplementary material for: Modeling and validating of oxygen transport in wave bioreactors: optimized experimental mass transfer method and novel Lattice-Boltzmann CFD approach
Source: Front Bioeng Biotechnol. 2026 Jan 21;13:1688774. doi: 10.3389/fbioe.2025.1688774 (PMC12868168; doi:10.3389/fbioe.2025.1688774)
Supplement: Supplementary file 8 [file Table4.xlsx]

## Sheet: ANOVA
Source	Sum of squares	df	Mean square	F-value	p-value
Model	23.1856	8	2.8982	105.127	2.65329e-17	significant
A-Rocking Rate	3.589	1	3.589	130.184	2.10088e-11
B-Rocking Angle	2.4874	1	2.4874	90.2253	8.95949e-10
C-Volume	3.89521	1	3.89521	141.291	8.80234e-12
AB	0.582229	1	0.582229	21.1192	0.000106303
AC	0.107862	1	0.107862	3.91247	0.0590505
A²	1.36484	1	1.36484	49.5068	2.24592e-07
A²B	0.578972	1	0.578972	21.001	0.000109911
AB²	0.10464	1	0.10464	3.79559	0.062698
Residual	0.689218	25	0.0275687
Pure Error	0.0459298	7	0.00656141
Cor Total	23.8749	33

## Sheet:  Coefficients Code Factors 
	Factor	df	Standard Error	95% CI low	95% CI high	VIF
Intercept	2.55434	1	0.0415661	2.46874	2.63995
A-Rocking Rate	0.773413	1	0.0677848	0.633807	0.913018	3
B-Rocking Angle	0.643868	1	0.0677848	0.504262	0.783473	3
C-Volume	-0.41209	1	0.0346685	-0.483491	-0.340689	1.00144
AB	-0.220271	1	0.0479311	-0.318987	-0.121555	1
AC	0.0948076	1	0.0479311	-0.00390839	0.193524	1
A²	-0.401696	1	0.0570906	-0.519276	-0.284115	1.00144
A²B	-0.380451	1	0.0830191	-0.551432	-0.20947	3
AB²	0.16174	1	0.0830191	-0.00924095	0.332721	3
