# Supplementary material for: Modeling and validating of oxygen transport in wave bioreactors: optimized experimental mass transfer method and novel Lattice-Boltzmann CFD approach
Source: Front Bioeng Biotechnol. 2026 Jan 21;13:1688774. doi: 10.3389/fbioe.2025.1688774 (PMC12868168; doi:10.3389/fbioe.2025.1688774)
Supplement: Supplementary file 9 [file Table1.xlsx]

## Sheet: ANOVA
Source	Sum of squares	df	Mean square		F-value	p-value
Model	42.7298	9	4.74775	107.287	2.52828e-20	significant
A-rocking rate / min-1	11.3983	1	11.3983	257.571	2.86916e-16
B-rocking angle / °	9.87221	1	9.87221	223.087	1.96397e-15
C-filling volume / L	4.46403	1	4.46403	100.875	4.13324e-11
AB	0.13912	1	0.13912	3.14375	0.086373
AC	3.28581	1	3.28581	74.2508	1.29942e-09
A²	0.501049	1	0.501049	11.3224	0.00210948
B²	0.614542	1	0.614542	13.8871	0.000804821
C²	0.441594	1	0.441594	9.97888	0.00359925
ABC	1.10654	1	1.10654	25.005	2.32636e-05
Residual	1.32759	30	0.0442528
Pure Error	0.0295549	7	0.00422212
Cor Total	44.0574	39

## Sheet:  Coefficients Code Factors 
	Factor	df	Standard Error	95% CI low	95% CI high	VIF
Intercept	1.74802	1	0.078286	1.58814	1.90791
A-rocking rate / min-1	0.768083	1	0.0478585	0.670343	0.865823	1.10802
B-rocking angle / °	0.730459	1	0.0489056	0.63058	0.830337	1.13965
C-filling volume / L	-0.44747	1	0.0445524	-0.538458	-0.356482	1.16172
AB	0.108236	1	0.061045	-0.016434	0.232907	1.11312
AC	-0.519028	1	0.0602338	-0.642042	-0.396014	1.11953
A²	0.254242	1	0.0755575	0.099933	0.408551	1.09944
B²	-0.276477	1	0.0741915	-0.427996	-0.124958	1.08564
C²	0.223046	1	0.0706079	0.0788452	0.367246	1.02519
ABC	0.391045	1	0.0782011	0.231337	0.550753	1.19078
