# Supplementary material for: Modeling and validating of oxygen transport in wave bioreactors: optimized experimental mass transfer method and novel Lattice-Boltzmann CFD approach
Source: Front Bioeng Biotechnol. 2026 Jan 21;13:1688774. doi: 10.3389/fbioe.2025.1688774 (PMC12868168; doi:10.3389/fbioe.2025.1688774)
Supplement: Supplementary file 10 [file DataSheet5.zip › 50L_raw_data/ID_10_kla.csv]

0	6
60	6
120	6
180	6
240	6.045
300	10.755
360	17.81
420	25.13
480	31.535
540	37.375
600	42.428
960	67.26
1020	70.187
1080	72.993
1140	75.4
1200	77.75
1260	79.655
1320	81.523
1380	83.312
1440	84.932
1500	86.408
1560	87.572
1620	88.9
1680	89.975
1740	90.905
1800	91.715
1860	92.46
1920	93.297
1980	93.835
2040	94.448
2100	95.072
2160	95.53
2220	96.055
2280	96.382
2340	96.843
2400	97.135
2460	97.552
2520	97.795
2580	98.128
2640	98.483
2700	98.687
2760	99.005
2820	99.11
2880	99.355
2940	99.587
3000	99.722
