# Supplementary material for: Modeling and validating of oxygen transport in wave bioreactors: optimized experimental mass transfer method and novel Lattice-Boltzmann CFD approach
Source: Front Bioeng Biotechnol. 2026 Jan 21;13:1688774. doi: 10.3389/fbioe.2025.1688774 (PMC12868168; doi:10.3389/fbioe.2025.1688774)
Supplement: Supplementary file 10 [file DataSheet5.zip › 50L_raw_data/ID_11_kla.csv]

0	5.1833
60	5.145
120	5.4017
180	5.4983
240	5.3983
300	5.815
360	11.155
420	18.38
480	25.44
540	31.335
600	36.85
660	41.955
720	46.895
780	51.207
840	55.152
900	58.837
960	62.145
1020	65.67
1080	69.145
1140	72.132
1200	74.8
1260	77.175
1320	79.427
1380	81.445
1440	83.232
1500	84.815
1560	86.458
1620	87.852
1680	89.2
1740	90.32
1800	91.403
1860	92.545
