# Supplementary material for: Modeling and validating of oxygen transport in wave bioreactors: optimized experimental mass transfer method and novel Lattice-Boltzmann CFD approach
Source: Front Bioeng Biotechnol. 2026 Jan 21;13:1688774. doi: 10.3389/fbioe.2025.1688774 (PMC12868168; doi:10.3389/fbioe.2025.1688774)
Supplement: Supplementary file 10 [file DataSheet5.zip › 50L_raw_data/ID_12_kla.csv]

0	3.0117
60	3.025
120	3.1667
180	3.3117
240	3.3267
300	3.4017
360	3.5033
420	3.5883
480	3.6683
540	3.865
600	4.885
660	20.055
720	39.678
780	55.288
840	66.853
900	75.703
960	82.238
1020	87.162
1080	90.797
1140	93.558
1200	95.693
1260	97.432
1320	98.867
1380	99.95
1440	100.75
1500	101.58
1560	102.33
1620	102.84
1680	103.26
1740	103.75
