# Supplementary material for: Modeling and validating of oxygen transport in wave bioreactors: optimized experimental mass transfer method and novel Lattice-Boltzmann CFD approach
Source: Front Bioeng Biotechnol. 2026 Jan 21;13:1688774. doi: 10.3389/fbioe.2025.1688774 (PMC12868168; doi:10.3389/fbioe.2025.1688774)
Supplement: Supplementary file 10 [file DataSheet5.zip › 50L_raw_data/ID_13_kla.csv]

0	4.2
60	4.1983
120	4.1017
180	4.3067
240	25.5
300	53.567
360	67.208
420	75.048
480	79.44
540	82.692
600	85.123
660	87.27
720	89.12
780	90.64
840	92.05
900	93.295
960	94.54
1020	95.477
1080	96.255
1140	97.227
1200	97.958
1260	98.565
1320	99.362
1380	100.02
1440	100.63
1500	101.15
1560	101.48
1620	101.95
