# Supplementary material for: Modeling and validating of oxygen transport in wave bioreactors: optimized experimental mass transfer method and novel Lattice-Boltzmann CFD approach
Source: Front Bioeng Biotechnol. 2026 Jan 21;13:1688774. doi: 10.3389/fbioe.2025.1688774 (PMC12868168; doi:10.3389/fbioe.2025.1688774)
Supplement: Supplementary file 10 [file DataSheet5.zip › 50L_raw_data/ID_14_kla.csv]

0	7.0933
60	7.2733
120	7.6917
180	7.4983
240	7.4033
300	7.6967
360	7.7017
420	7.8967
480	16.227
540	40.997
600	58.307
660	69.245
720	76.325
780	81.177
840	84.86
900	87.378
960	89.385
1020	90.618
1080	91.697
1140	92.752
1200	93.378
1260	93.822
1320	94.235
1380	94.668
1440	94.86
1500	95.287
1560	95.375
1620	95.73
1680	95.99
1740	96.125
1800	96.357
1860	96.547
1920	96.66
1980	96.855
2040	97.12
2100	97.173
2160	97.292
2220	97.49
2280	97.67
2340	97.733
2400	97.89
2460	97.932
2520	98.102
2580	98.387
2640	98.425
2700	98.585
2760	98.685
2820	98.865
2880	98.857
2940	99.163
3000	99.14
3060	99.178
3120	99.387
3180	99.535
3240	99.627
3300	99.788
3360	99.82
3420	100.07
