# Supplementary material for: Modeling and validating of oxygen transport in wave bioreactors: optimized experimental mass transfer method and novel Lattice-Boltzmann CFD approach
Source: Front Bioeng Biotechnol. 2026 Jan 21;13:1688774. doi: 10.3389/fbioe.2025.1688774 (PMC12868168; doi:10.3389/fbioe.2025.1688774)
Supplement: Supplementary file 10 [file DataSheet5.zip › 50L_raw_data/ID_15_kla.csv]

0	3.7283
60	4.4683
120	5.98
180	9.0233
240	10.588
300	12.067
360	13.823
420	15.595
480	17.212
540	18.828
600	20.528
660	21.803
720	22.977
780	24.65
840	25.915
900	27.293
960	28.608
1020	29.787
1080	31.122
1140	32.043
1200	33.202
1260	34.473
1320	35.608
1380	36.723
1440	37.873
1500	39.182
1560	40.233
1620	41.437
1680	42.46
1740	43.395
1800	44.278
1860	45.282
1920	46.313
1980	47.215
2040	48.147
2100	49.06
2160	50.022
2220	50.985
2280	51.91
2340	52.687
2400	53.587
2460	54.395
2520	55.268
2580	56.285
2640	56.997
2700	57.875
2760	58.477
2820	59.338
2880	59.977
2940	60.657
3000	61.383
3060	62.152
3120	62.825
3180	63.603
3240	64.293
3300	65.017
3360	65.617
3420	66.38
3480	66.868
3540	67.57
3600	68.08
3660	68.748
3720	69.45
3780	70.072
3840	70.755
3900	71.245
3960	71.825
4020	72.43
4080	73.073
4140	73.528
4200	74.095
4260	74.797
4320	75.055
4380	75.593
4440	76.023
4500	76.722
4560	76.907
4620	77.583
4680	78.147
4740	78.53
4800	79.103
4860	79.48
4920	79.903
4980	80.227
5040	80.68
5100	81.038
5160	81.515
5220	82.042
5280	82.473
5340	82.687
5400	83.12
5460	83.432
5520	83.8
5580	84.165
5640	84.533
5700	84.948
5760	85.21
5820	85.635
5880	86.055
5940	86.388
6000	86.79
6060	87.023
6120	87.283
6180	87.725
6240	87.967
6300	88.142
6360	88.63
6420	88.925
6480	89.08
6540	89.382
6600	89.613
6660	89.925
6720	90.19
6780	90.627
6840	90.823
6900	91.223
6960	91.428
7020	91.652
7080	91.92
7140	92.155
7200	92.285
7260	92.603
7320	92.717
7380	93.057
7440	93.412
7500	93.618
7560	93.905
7620	93.99
7680	94.102
7740	94.323
7800	94.568
7860	94.782
7920	95.065
7980	95.143
8040	95.425
8100	95.61
8160	95.81
8220	96.132
8280	96.138
