# Supplementary material for: Modeling and validating of oxygen transport in wave bioreactors: optimized experimental mass transfer method and novel Lattice-Boltzmann CFD approach
Source: Front Bioeng Biotechnol. 2026 Jan 21;13:1688774. doi: 10.3389/fbioe.2025.1688774 (PMC12868168; doi:10.3389/fbioe.2025.1688774)
Supplement: Supplementary file 10 [file DataSheet5.zip › 50L_raw_data/ID_16_kla.csv]

0	3
60	3.0233
120	9.1633
180	24.885
240	38.067
300	48.377
360	56.653
420	63.513
480	69.278
540	74.073
600	78.007
660	81.322
720	84.147
780	86.43
840	88.343
900	90.01
960	91.383
1020	92.473
1080	93.468
1140	94.283
1200	94.907
1260	95.582
1320	96.073
1380	96.527
1440	96.86
1500	97.278
1560	97.612
1620	97.828
1680	98.208
1740	98.33
1800	98.565
1860	98.875
1920	98.927
1980	99.21
2040	99.283
2100	99.395
2160	99.597
2220	99.758
2280	99.802
2340	100
2400	100.17
2460	100.14
2520	100.28
2580	100.41
2640	100.5
2700	100.69
2760	100.73
2820	100.94
2880	101.09
2940	101.12
3000	101.14
3060	101.43
3120	101.41
3180	101.51
3240	101.66
3300	101.67
3360	101.78
3420	101.93
3480	102.05
3540	102.08
3600	102.23
3660	102.27
3720	102.39
3780	102.53
3840	102.5
3900	102.7
3960	102.75
4020	102.8
4080	102.89
4140	103
4200	103
4260	103.14
4320	103.12
4380	103.17
4440	103.23
4500	103.43
4560	103.43
4620	103.46
4680	103.5
4740	103.72
4800	103.74
4860	103.75
4920	103.9
4980	103.85
5040	103.9
5100	103.94
5160	104.05
5220	104.05
5280	104.19
5340	104.25
5400	104.3
5460	104.47
5520	104.38
5580	104.38
5640	104.53
5700	104.56
5760	104.58
5820	104.73
5880	104.8
5940	104.84
6000	104.86
6060	104.9
6120	104.88
6180	104.93
6240	105.04
6300	105.12
6360	105.14
6420	105.19
6480	105.26
6540	105.28
6600	105.3
6660	105.36
6720	105.39
6780	105.35
6840	105.42
6900	105.51
6960	105.55
7020	105.69
7080	105.72
7140	105.72
7200	105.77
7260	105.8
7320	105.79
7380	105.79
7440	105.92
7500	105.81
7560	105.92
7620	105.81
7680	105.92
7740	105.98
7800	105.87
7860	105.94
7920	106.03
7980	105.97
8040	106.01
8100	106.07
8160	106.07
8220	106.17
8280	106.04
8340	106.13
8400	106.15
8460	106.14
8520	106.18
8580	106.21
8640	106.25
8700	106.3
