# Supplementary material for: Modeling and validating of oxygen transport in wave bioreactors: optimized experimental mass transfer method and novel Lattice-Boltzmann CFD approach
Source: Front Bioeng Biotechnol. 2026 Jan 21;13:1688774. doi: 10.3389/fbioe.2025.1688774 (PMC12868168; doi:10.3389/fbioe.2025.1688774)
Supplement: Supplementary file 10 [file DataSheet5.zip › 50L_raw_data/ID_17_kla.csv]

0	2.9983
60	2.8517
120	2.9
180	3.0483
240	28.497
300	58.81
360	72.138
420	79.878
480	82.898
540	85.538
600	87.525
660	88.81
720	89.888
780	90.958
840	91.605
900	92.143
960	92.68
1020	92.998
1080	93.42
1140	93.522
1200	93.908
1260	94.107
1320	94.375
1380	94.63
1440	94.78
1500	94.99
1560	95.265
1620	95.48
1680	95.563
1740	95.84
1800	96.075
1860	96.197
1920	96.392
1980	96.533
2040	96.657
2100	96.825
2160	96.957
2220	97.198
2280	97.342
2340	97.443
2400	97.623
2460	97.843
2520	97.992
2580	98.04
2640	98.172
2700	98.475
2760	98.512
2820	98.702
2880	98.727
2940	98.89
3000	98.973
3060	99.08
3120	99.493
3180	99.552
3240	99.693
3300	99.627
3360	99.973
3420	100.03
3480	100.09
3540	100.13
3600	100.28
3660	100.37
3720	100.52
3780	100.59
3840	100.76
3900	100.84
3960	100.97
4020	101.14
4080	101.1
4140	101.33
4200	101.43
4260	101.49
4320	101.59
4380	101.63
4440	101.71
4500	101.79
4560	101.95
4620	102.14
4680	102.17
4740	102.18
4800	102.26
4860	102.45
4920	102.48
4980	102.55
5040	102.65
5100	102.73
5160	102.72
5220	102.81
5280	102.9
5340	103.07
5400	103.14
5460	103.28
5520	103.14
5580	103.34
5640	103.47
5700	103.17
5760	103.52
5820	103.63
5880	103.65
5940	103.7
6000	103.76
6060	103.73
