# Supplementary material for: Modeling and validating of oxygen transport in wave bioreactors: optimized experimental mass transfer method and novel Lattice-Boltzmann CFD approach
Source: Front Bioeng Biotechnol. 2026 Jan 21;13:1688774. doi: 10.3389/fbioe.2025.1688774 (PMC12868168; doi:10.3389/fbioe.2025.1688774)
Supplement: Supplementary file 10 [file DataSheet5.zip › 50L_raw_data/ID_18_kla.csv]

0	2.9
60	2.9567
120	3.0133
180	3.2
240	3.2017
300	3.3
360	3.4133
420	4.67
480	23.067
540	45.583
600	60.242
660	70.352
720	77.53
780	82.98
840	87.18
900	90.233
960	92.61
1020	94.525
1080	95.945
1140	97.03
1200	97.812
1260	98.613
1320	99.203
1380	99.543
1440	100.09
1500	100.32
1560	100.39
1620	100.68
1680	101.01
1740	101.03
1800	101.27
1860	101.47
1920	101.45
1980	101.64
2040	101.61
2100	101.69
2160	101.95
2220	102.13
2280	102.21
2340	102.19
2400	102.4
2460	102.39
2520	102.63
2580	102.67
2640	102.84
2700	102.78
2760	102.95
2820	103.03
2880	103.08
2940	103.25
3000	103.17
3060	103.24
3120	103.43
3180	103.58
3240	103.53
3300	103.71
3360	103.87
3420	103.83
3480	103.93
3540	104.08
3600	103.79
3660	103.92
3720	103.79
3780	104.17
3840	104.08
3900	104.06
3960	104.27
4020	104.49
4080	104.31
4140	104.44
4200	104.38
4260	104.4
4320	104.7
4380	104.72
4440	104.72
4500	104.82
4560	104.79
4620	104.74
4680	105.04
4740	105.03
4800	104.87
4860	105.18
4920	105.08
4980	105.1
5040	104.8
5100	104.96
5160	105.16
5220	105.22
5280	105.31
5340	105.3
5400	105.43
5460	105.35
5520	105.35
5580	105.45
5640	105.53
5700	105.49
5760	105.67
5820	105.8
5880	105.75
5940	105.9
6000	105.88
6060	105.9
6120	106.09
6180	105.89
6240	105.95
6300	105.93
6360	106.05
6420	106.05
6480	106.16
6540	106.06
6600	106.19
6660	106.06
6720	106
6780	106.17
6840	106.24
6900	106.21
6960	106.32
7020	106.49
7080	106.27
7140	106.44
7200	106.48
7260	106.38
7320	106.41
7380	106.66
7440	106.76
7500	106.73
7560	106.5
7620	106.5
7680	106.68
7740	106.41
7800	106.63
7860	106.53
7920	106.6
7980	106.67
8040	106.55
8100	106.64
8160	106.83
8220	106.66
8280	106.75
8340	106.91
8400	106.59
8460	106.78
8520	106.76
8580	106.73
8640	106.86
8700	106.7
8760	107
8820	106.88
8880	106.9
8940	107.02
9000	107.16
9060	107.01
9120	107.02
9180	107.07
9240	107.03
9300	106.9
