# Supplementary material for: Modeling and validating of oxygen transport in wave bioreactors: optimized experimental mass transfer method and novel Lattice-Boltzmann CFD approach
Source: Front Bioeng Biotechnol. 2026 Jan 21;13:1688774. doi: 10.3389/fbioe.2025.1688774 (PMC12868168; doi:10.3389/fbioe.2025.1688774)
Supplement: Supplementary file 10 [file DataSheet5.zip › 50L_raw_data/ID_19_kla.csv]

0	3.2017
60	3.3933
120	3.3983
180	3.3017
240	3.4017
300	3.51
360	9.895
420	40.81
480	60.49
540	71.735
600	79.453
660	84.43
720	87.835
780	90.355
840	92.325
900	93.8
960	94.968
1020	95.665
1080	96.462
1140	96.83
1200	97.203
1260	97.635
1320	97.865
1380	98.235
1440	98.433
1500	98.825
1560	98.935
1620	99.06
1680	99.24
1740	99.28
1800	99.458
1860	99.683
1920	99.605
1980	99.875
2040	99.858
2100	99.995
2160	100.09
2220	100.31
2280	100.42
2340	100.57
2400	100.68
2460	100.67
2520	100.84
2580	100.99
2640	101.31
2700	101.16
2760	101.3
2820	101.47
2880	101.47
2940	101.53
3000	101.67
3060	101.76
3120	101.91
3180	101.91
3240	102.19
3300	102.03
3360	102.23
3420	102.23
3480	102.39
3540	102.47
3600	102.56
3660	102.64
3720	102.74
3780	102.84
3840	102.86
3900	103.13
3960	103.04
4020	103.14
4080	103.14
4140	103.35
4200	103.4
