# Supplementary material for: Modeling and validating of oxygen transport in wave bioreactors: optimized experimental mass transfer method and novel Lattice-Boltzmann CFD approach
Source: Front Bioeng Biotechnol. 2026 Jan 21;13:1688774. doi: 10.3389/fbioe.2025.1688774 (PMC12868168; doi:10.3389/fbioe.2025.1688774)
Supplement: Supplementary file 10 [file DataSheet5.zip › 50L_raw_data/ID_1_kla.csv]

0	2.75
60	2.8367
120	2.9017
180	3.1067
240	4.725
300	10.147
360	16.818
420	23.195
480	28.922
540	34.018
600	38.972
660	43.387
720	47.582
780	51.395
840	54.927
900	57.992
960	60.948
1020	63.675
1080	66.155
1140	68.513
1200	70.557
1260	72.33
1320	74.065
1380	75.713
1440	77.138
1500	78.675
1560	79.905
1620	81.01
1680	82.127
1740	83.023
1800	83.987
1860	84.78
1920	85.613
1980	86.352
2040	86.958
2100	87.688
2160	88.255
2220	88.673
2280	89.227
2340	89.708
2400	90.048
2460	90.487
2520	90.86
2580	91.298
2640	91.615
2700	91.967
2760	92.288
2820	92.67
2880	92.84
2940	93.13
3000	93.402
3060	93.585
3120	93.84
3180	93.907
3240	94.252
3300	94.308
3360	94.603
3420	94.702
3480	94.922
3540	95.08
3600	95.298
3660	95.327
3720	95.507
3780	95.552
3840	95.808
3900	95.988
3960	96.063
4020	96.253
4080	96.378
4140	96.472
4200	96.662
4260	96.795
4320	96.872
4380	96.967
4440	97.102
4500	97.152
4560	97.282
4620	97.587
4680	97.593
4740	97.767
4800	97.807
4860	97.942
4920	97.867
4980	98.055
5040	98.137
5100	98.285
5160	98.34
5220	98.37
5280	98.467
5340	98.515
5400	98.848
5460	98.722
5520	98.85
5580	99.047
5640	99.033
5700	99.177
5760	99.32
5820	99.163
5880	99.308
5940	99.478
6000	99.373
6060	99.565
6120	99.73
6180	99.79
6240	99.868
6300	99.855
6360	99.962
6420	99.928
6480	100.17
6540	100.23
6600	100.19
6660	100.38
6720	100.29
6780	100.42
6840	100.39
6900	100.43
6960	100.56
7020	100.63
7080	100.67
7140	100.84
7200	100.95
7260	100.99
7320	100.96
7380	101.18
7440	101.13
7500	101.34
7560	101.31
7620	101.37
7680	101.39
7740	101.62
7800	101.53
7860	101.57
7920	101.68
7980	101.83
8040	101.95
8100	101.82
8160	101.93
8220	101.92
8280	102.21
8340	102.16
8400	102.28
8460	102.23
8520	102.24
8580	102.34
8640	102.44
8700	102.39
8760	102.36
8820	102.41
8880	102.56
8940	102.56
9000	102.55
9060	102.75
9120	102.81
9180	102.82
9240	102.8
9300	102.88
9360	102.81
9420	102.98
9480	102.93
9540	103.02
9600	103.03
9660	103
9720	103.25
9780	103.22
9840	103.26
9900	103.25
9960	103.36
10020	103.39
10080	103.55
10140	103.45
10200	103.59
10260	103.61
10320	103.53
10380	103.62
10440	103.67
10500	103.71
10560	103.79
10620	103.73
10680	103.8
10740	103.77
10800	103.84
10860	103.88
10920	103.92
10980	103.91
