# Supplementary material for: Modeling and validating of oxygen transport in wave bioreactors: optimized experimental mass transfer method and novel Lattice-Boltzmann CFD approach
Source: Front Bioeng Biotechnol. 2026 Jan 21;13:1688774. doi: 10.3389/fbioe.2025.1688774 (PMC12868168; doi:10.3389/fbioe.2025.1688774)
Supplement: Supplementary file 10 [file DataSheet5.zip › 50L_raw_data/ID_20_kla.csv]

0	3.225
60	3.2
120	3.24
180	3.56
240	4.145
300	3.9917
360	4.4083
420	10.265
480	15.422
540	21.922
600	28.845
660	34.532
720	39.205
780	42.595
840	46.76
900	50.702
960	54.095
1020	57.56
1080	60.407
1140	63.085
1200	66.057
1260	68.538
1320	70.498
1380	72.485
1440	74.3
1500	76.315
1560	78.01
1620	79.47
1680	81.133
1740	82.378
1800	83.678
1860	84.765
1920	85.965
1980	87.015
2040	88.185
2100	89.098
2160	90.06
2220	90.87
2280	91.617
2340	92.373
2400	93.052
2460	93.588
2520	94.24
2580	94.892
2640	95.218
2700	95.803
2760	96.282
2820	96.72
2880	96.787
2940	97.322
3000	97.747
3060	98.015
3120	98.343
3180	98.713
3240	99.153
3300	99.303
3360	99.603
3420	99.938
3480	99.935
3540	100.17
3600	100.33
3660	100.79
3720	100.96
3780	101.13
3840	101.21
3900	101.42
3960	101.64
4020	101.78
4080	101.75
4140	102.17
4200	102.18
4260	102.44
4320	102.47
4380	102.61
4440	102.78
4500	102.92
4560	103.02
4620	102.95
4680	103.2
4740	103.38
4800	103.46
4860	103.61
4920	103.47
4980	103.47
5040	103.64
5100	103.81
5160	103.81
5220	103.94
