# Supplementary material for: Modeling and validating of oxygen transport in wave bioreactors: optimized experimental mass transfer method and novel Lattice-Boltzmann CFD approach
Source: Front Bioeng Biotechnol. 2026 Jan 21;13:1688774. doi: 10.3389/fbioe.2025.1688774 (PMC12868168; doi:10.3389/fbioe.2025.1688774)
Supplement: Supplementary file 10 [file DataSheet5.zip › 50L_raw_data/ID_21_kla.csv]

0	3.02
60	3.3317
120	3.4017
180	3.5017
240	3.8517
300	3.9983
360	3.9
420	7.9967
480	23.79
540	36.667
600	46.895
660	55.707
720	62.913
780	69.077
840	73.698
900	77.845
960	81.472
1020	84.473
1080	86.963
1140	89.063
1200	90.827
1260	92.112
1320	93.28
1380	94.337
1440	95.172
1500	96.017
1560	96.628
1620	97.093
1680	97.765
1740	98.183
1800	98.585
1860	98.927
1920	99.338
1980	99.653
2040	99.805
2100	100.21
2160	100.45
2220	100.57
2280	100.81
2340	101.04
2400	101.14
2460	101.36
2520	101.33
2580	101.55
2640	101.7
2700	101.85
2760	101.93
2820	102.11
2880	102.21
2940	102.29
3000	102.52
3060	102.62
3120	102.68
3180	102.77
3240	102.81
3300	102.96
3360	103.08
3420	103.14
3480	103.17
3540	103.39
3600	103.56
3660	103.58
3720	103.56
3780	103.78
3840	103.76
3900	103.91
3960	103.99
4020	104.06
4080	104.12
4140	104.17
4200	104.23
4260	104.38
4320	104.42
4380	104.48
4440	104.46
4500	104.59
4560	104.61
4620	104.66
4680	104.8
4740	104.85
4800	104.86
4860	104.98
4920	104.94
4980	105.09
5040	105.14
5100	105.2
5160	105.25
5220	105.19
5280	105.3
5340	105.31
5400	105.47
5460	105.47
5520	105.58
5580	105.59
5640	105.63
5700	105.72
5760	105.73
5820	105.77
5880	105.69
5940	105.8
6000	105.86
6060	105.89
6120	106
6180	105.98
6240	105.99
6300	106.08
