# Supplementary material for: Modeling and validating of oxygen transport in wave bioreactors: optimized experimental mass transfer method and novel Lattice-Boltzmann CFD approach
Source: Front Bioeng Biotechnol. 2026 Jan 21;13:1688774. doi: 10.3389/fbioe.2025.1688774 (PMC12868168; doi:10.3389/fbioe.2025.1688774)
Supplement: Supplementary file 10 [file DataSheet5.zip › 50L_raw_data/ID_22_kla.csv]

0	3.5983
60	3.875
120	11.028
180	18.01
240	23.35
300	30.182
360	35.847
420	41.03
480	45.92
540	50.68
600	54.66
660	58.195
720	62.315
780	65.508
840	68.075
900	71
960	73.453
1020	75.658
1080	77.525
1140	79.83
1200	81.64
1260	82.89
1320	84.257
1380	85.55
1440	86.585
1500	87.472
1560	88.702
1620	89.785
1680	90.802
1740	91.605
1800	92.235
1860	93.057
1920	93.537
1980	94.11
2040	94.56
2100	95.125
2160	95.462
2220	95.893
2280	96.238
2340	96.615
2400	97.002
2460	97.245
2520	97.6
2580	97.938
2640	98.227
2700	98.477
2760	98.67
2820	98.782
2880	99.1
2940	99.383
3000	99.533
3060	99.71
3120	99.965
3180	100.2
3240	100.23
3300	100.52
3360	100.78
3420	100.81
3480	100.79
3540	101.01
3600	101.19
3660	101.39
3720	101.61
3780	101.57
3840	101.72
3900	101.87
3960	102.03
4020	102.09
4080	102.28
4140	102.28
4200	102.56
4260	102.58
4320	102.64
4380	102.65
4440	102.81
4500	102.97
4560	102.98
4620	103.05
4680	103.19
4740	103.27
4800	103.38
4860	103.33
4920	103.45
4980	103.49
5040	103.65
5100	103.78
5160	103.76
5220	103.88
5280	103.84
5340	103.96
5400	104.07
5460	104.2
5520	104.23
5580	104.23
5640	104.39
5700	104.43
5760	104.54
5820	104.45
5880	104.6
5940	104.61
6000	104.62
6060	104.73
6120	104.78
6180	104.75
6240	104.9
6300	104.9
6360	104.92
6420	105.01
6480	105
6540	105.03
6600	105.06
6660	105.09
6720	105.09
6780	105.09
6840	105.2
6900	105.35
6960	105.37
7020	105.43
7080	105.42
7140	105.56
7200	105.44
7260	105.44
7320	105.6
7380	105.56
7440	105.69
7500	105.62
7560	105.58
7620	105.69
7680	105.71
7740	105.75
7800	105.82
7860	105.71
7920	105.89
7980	105.89
8040	105.88
8100	105.83
8160	105.89
8220	105.83
8280	105.92
8340	106.06
8400	105.94
8460	106
8520	106
8580	105.99
8640	106
8700	106.11
8760	106.08
8820	106.14
8880	106.15
8940	106.17
9000	106.27
9060	106.23
9120	106.25
9180	106.23
9240	106.23
9300	106.24
9360	106.28
9420	106.24
9480	106.31
9540	106.34
9600	106.36
9660	106.26
9720	106.4
9780	106.24
9840	106.21
9900	106.42
9960	106.36
10020	106.25
10080	106.36
10140	106.35
10200	106.47
10260	106.45
10320	106.6
10380	106.55
10440	106.53
10500	106.53
10560	106.66
10620	106.67
10680	106.67
10740	106.58
10800	106.57
10860	106.47
10920	106.48
