# Supplementary material for: Modeling and validating of oxygen transport in wave bioreactors: optimized experimental mass transfer method and novel Lattice-Boltzmann CFD approach
Source: Front Bioeng Biotechnol. 2026 Jan 21;13:1688774. doi: 10.3389/fbioe.2025.1688774 (PMC12868168; doi:10.3389/fbioe.2025.1688774)
Supplement: Supplementary file 10 [file DataSheet5.zip › 50L_raw_data/ID_23_kla.csv]

0	4.3733
60	4.4
120	4.5017
180	6.4467
240	16.417
300	26.457
360	34.217
420	41.922
480	49.118
540	54.96
600	60.273
660	65.393
720	69.338
780	72.857
840	76.013
900	78.917
960	81.342
1020	83.413
1080	85.505
1140	87.27
1200	88.762
1260	90.172
1320	91.147
1380	92.225
1440	93.203
1500	94.038
1560	94.85
1620	95.627
1680	96.2
1740	96.652
1800	97.203
1860	97.698
1920	98.057
1980	98.48
2040	98.782
2100	99.14
2160	99.332
2220	99.713
2280	99.897
2340	100.2
2400	100.37
2460	100.52
2520	100.81
2580	100.97
2640	101.16
2700	101.25
2760	101.47
2820	101.56
2880	101.92
2940	101.92
3000	102.03
3060	102.22
3120	102.28
3180	102.48
3240	102.65
3300	102.73
3360	102.75
3420	102.92
3480	103.11
3540	103.13
3600	103.22
3660	103.29
3720	103.44
3780	103.52
3840	103.67
3900	103.77
3960	103.82
4020	103.86
4080	103.99
4140	104.07
4200	104.16
4260	104.27
4320	104.26
4380	104.43
4440	104.44
4500	104.53
4560	104.49
4620	104.56
