# Supplementary material for: Modeling and validating of oxygen transport in wave bioreactors: optimized experimental mass transfer method and novel Lattice-Boltzmann CFD approach
Source: Front Bioeng Biotechnol. 2026 Jan 21;13:1688774. doi: 10.3389/fbioe.2025.1688774 (PMC12868168; doi:10.3389/fbioe.2025.1688774)
Supplement: Supplementary file 10 [file DataSheet5.zip › 50L_raw_data/ID_24_kla.csv]

0	3.8017
60	3.9017
120	4.125
180	4.3133
240	4.3
300	8.6217
360	18.875
420	23.707
480	30.027
540	34.767
600	40.988
660	44.29
720	48.663
780	51.937
840	56.247
900	58.975
960	62.77
1020	65.627
1080	68.218
1140	70.597
1200	73.185
1260	75.668
1320	77.32
1380	79.28
1440	80.763
1500	82.363
1560	83.717
1620	85.057
1680	86.487
1740	87.637
1800	88.622
1860	89.493
1920	90.457
1980	91.298
2040	92.11
2100	92.802
2160	93.488
2220	94.138
2280	94.77
2340	95.277
2400	95.827
2460	96.138
2520	96.633
2580	96.985
2640	97.418
2700	97.745
2760	98.085
2820	98.397
2880	98.675
2940	98.993
3000	99.387
3060	99.557
3120	99.855
3180	99.985
3240	100.25
3300	100.54
3360	100.77
3420	101
3480	101.09
3540	101.25
3600	101.3
3660	101.54
3720	101.55
3780	101.8
3840	102.04
3900	102.13
3960	102.12
4020	102.27
