# Supplementary material for: Modeling and validating of oxygen transport in wave bioreactors: optimized experimental mass transfer method and novel Lattice-Boltzmann CFD approach
Source: Front Bioeng Biotechnol. 2026 Jan 21;13:1688774. doi: 10.3389/fbioe.2025.1688774 (PMC12868168; doi:10.3389/fbioe.2025.1688774)
Supplement: Supplementary file 10 [file DataSheet5.zip › 50L_raw_data/ID_25_kla.csv]

0	3.8983
60	3.7433
120	3.9
180	3.8983
240	5.1267
300	11.093
360	16.957
420	21.712
480	27.09
540	31.362
600	35.77
660	40.465
720	43.032
780	45.257
840	48.448
900	51.843
960	53.805
1020	57.062
1080	60.265
1140	61.34
1200	64.783
1260	65.708
1320	68.888
1380	70.192
1440	71.558
1500	73.993
1560	76.408
1620	77.612
1680	79.83
1740	79.487
1800	82.175
1860	82.995
1920	84.51
1980	85.505
2040	86.403
2100	87.602
2160	88.078
2220	89.995
2280	89.617
2340	90.167
2400	91.2
2460	91.863
2520	92.78
2580	94.148
2640	94.723
2700	95.52
2760	95.872
2820	96.205
2880	96.708
2940	97.392
3000	97.195
3060	97.577
3120	97.855
3180	98.24
3240	98.937
3300	99.102
3360	99.477
3420	99.972
3480	100.04
3540	100.14
3600	100.38
3660	100.56
3720	100.78
3780	100.95
3840	101.02
3900	101.28
3960	101.63
4020	101.58
4080	101.84
4140	101.88
4200	101.93
