# Supplementary material for: Modeling and validating of oxygen transport in wave bioreactors: optimized experimental mass transfer method and novel Lattice-Boltzmann CFD approach
Source: Front Bioeng Biotechnol. 2026 Jan 21;13:1688774. doi: 10.3389/fbioe.2025.1688774 (PMC12868168; doi:10.3389/fbioe.2025.1688774)
Supplement: Supplementary file 10 [file DataSheet5.zip › 50L_raw_data/ID_26_kla.csv]

0	3.7517
60	3.8
120	4.8883
180	14.563
240	21.39
300	28.602
360	37.542
420	43.193
480	49.527
540	54.678
600	58.482
660	63.257
720	67.26
780	69.883
840	73.015
900	75.437
960	77.368
1020	79.227
1080	80.993
1140	82.628
1200	83.917
1260	85.302
1320	86.458
1380	87.572
1440	88.345
1500	89.092
1560	89.947
1620	90.608
1680	91.505
1740	92.005
1800	92.51
1860	93.058
1920	93.407
1980	93.753
2040	94.15
2100	94.558
2160	95.113
2220	95.432
2280	95.833
2340	96.258
2400	96.308
2460	96.723
2520	96.992
2580	97.108
2640	97.375
2700	97.658
2760	97.74
2820	98.157
2880	98.423
2940	98.545
3000	98.678
3060	98.858
3120	99.175
3180	99.417
3240	99.55
3300	99.5
3360	99.902
3420	99.955
3480	100.19
3540	100.26
3600	100.49
3660	100.48
3720	100.71
3780	100.71
3840	101.05
3900	101.11
3960	101.09
4020	101.45
4080	101.47
4140	101.63
4200	101.85
4260	101.98
4320	102.04
4380	102.27
4440	102.15
4500	102.19
4560	102.39
4620	102.5
4680	102.55
4740	102.58
4800	102.75
4860	102.97
4920	102.83
4980	102.84
5040	102.98
5100	103.1
5160	103.14
5220	103.23
5280	103.48
5340	103.48
5400	103.64
5460	103.55
5520	103.74
5580	103.67
5640	103.62
5700	103.77
5760	104.14
5820	104.06
5880	104.08
5940	104.08
6000	104.04
6060	104.11
6120	104.3
6180	104.26
6240	104.4
6300	104.49
6360	104.39
6420	104.53
6480	104.64
6540	104.6
6600	104.53
6660	104.81
6720	104.55
6780	104.69
6840	104.81
6900	104.79
