# Supplementary material for: Modeling and validating of oxygen transport in wave bioreactors: optimized experimental mass transfer method and novel Lattice-Boltzmann CFD approach
Source: Front Bioeng Biotechnol. 2026 Jan 21;13:1688774. doi: 10.3389/fbioe.2025.1688774 (PMC12868168; doi:10.3389/fbioe.2025.1688774)
Supplement: Supplementary file 10 [file DataSheet5.zip › 50L_raw_data/ID_28_kla.csv]

0	3.8
60	3.8
120	4.0033
180	6.0567
240	8.545
300	11.258
360	13.728
420	15.538
480	17.098
540	17.505
600	20.222
660	21.36
720	22.81
780	25.403
840	26.327
900	27.913
960	30.388
1020	33.02
1080	33.757
1140	33.92
1200	35.56
1260	37.25
1320	39.4
1380	40.493
1440	41.55
1500	41.677
1560	43.472
1620	45.257
1680	46.553
1740	47.277
1800	48.997
1860	50.587
1920	50.858
1980	51.832
2040	52.967
2100	54.45
2160	55.607
2220	56.745
2280	57.568
2340	58.725
2400	59.797
2460	61.187
2520	62.16
2580	63.392
2640	64.032
2700	64.658
2760	65.33
2820	66.855
2880	67.63
2940	68.715
3000	69.913
3060	70.673
3120	71.132
3180	71.507
3240	72.128
3300	73.148
3360	74.047
3420	74.565
3480	75.302
3540	75.78
3600	76.092
3660	76.897
3720	77.777
3780	78.597
3840	79.232
3900	79.748
3960	80.5
4020	81.262
4080	81.98
4140	82.473
4200	82.65
4260	82.927
4320	83.493
4380	84.223
4440	84.2
4500	84.785
4560	85.262
4620	85.782
4680	86.228
4740	86.668
4800	87.042
4860	87.71
4920	87.84
4980	88.38
5040	88.295
5100	89.075
5160	89.552
5220	89.835
5280	89.963
5340	90.328
5400	90.718
5460	91.065
5520	91.47
5580	91.702
5640	92.068
5700	92.365
5760	92.518
5820	92.833
5880	93.112
5940	93.428
6000	93.702
6060	93.968
6120	94.228
6180	94.413
6240	94.728
6300	94.948
6360	95.262
6420	95.292
6480	95.637
6540	95.868
6600	96.093
6660	96.32
6720	96.6
6780	96.803
6840	97.098
6900	97.135
6960	97.692
7020	97.737
7080	97.912
7140	98.007
7200	98.27
7260	98.685
7320	98.52
7380	98.912
7440	98.95
7500	99.195
7560	99.192
7620	99.442
7680	99.713
7740	99.738
7800	99.98
7860	100.09
7920	100.09
7980	100.45
8040	100.59
8100	100.81
8160	100.95
8220	100.94
8280	100.82
8340	101.31
8400	101.48
8460	101.44
8520	101.51
8580	101.59
8640	101.6
8700	101.79
8760	101.93
8820	102.12
8880	102.25
8940	102.25
9000	102.33
