# Supplementary material for: Modeling and validating of oxygen transport in wave bioreactors: optimized experimental mass transfer method and novel Lattice-Boltzmann CFD approach
Source: Front Bioeng Biotechnol. 2026 Jan 21;13:1688774. doi: 10.3389/fbioe.2025.1688774 (PMC12868168; doi:10.3389/fbioe.2025.1688774)
Supplement: Supplementary file 10 [file DataSheet5.zip › 50L_raw_data/ID_29_kla.csv]

0	3.8
60	3.8
120	3.8
180	3.8017
240	4.0533
300	9.9733
360	18.797
420	28.245
480	36.655
540	43.958
600	50.282
660	55.735
720	60.642
780	64.81
840	68.378
900	71.488
960	74.352
1020	76.618
1080	78.615
1140	80.345
1200	82.085
1260	83.513
1320	84.828
1380	86.003
1500	87.88
1560	88.652
1620	89.472
1680	90.102
1740	90.702
1800	91.365
1860	91.705
1920	92.373
1980	92.7
2040	93.105
2100	93.668
2160	94.075
2220	94.358
2340	94.903
2400	95.357
2460	95.687
2520	96.068
2580	96.222
2640	96.652
2700	96.748
2760	96.898
2820	97.177
2880	97.558
2940	97.93
3000	98.118
3060	98.242
3120	98.365
3180	98.575
3240	98.837
3300	99.13
3360	99.283
3420	99.493
3480	99.687
3540	99.907
3600	100.14
3660	100.24
3780	100.49
3840	100.88
3900	101.02
3960	101.06
4020	101.21
4080	101.41
4140	101.5
4200	101.69
4260	101.83
4320	101.73
4380	101.99
4440	102.1
4500	102.32
4560	102.22
4620	102.44
4680	102.54
4740	102.7
4800	102.82
4860	102.77
4920	102.97
4980	103.11
5040	103.17
5100	103.35
5160	103.37
5220	103.31
5280	103.51
5340	103.45
5400	103.69
5460	103.6
5520	103.76
5580	103.85
5640	104.11
5700	104.05
5760	104.06
5820	104.16
5880	104.25
5940	104.43
6000	104.53
6060	104.42
6120	104.53
6180	104.53
6240	104.48
6300	104.82
6360	104.76
6420	104.86
6480	104.89
6540	105.01
6600	104.99
6660	105.05
6720	105.01
6780	105.04
6840	105.14
6900	105.3
6960	105.36
7020	105.44
7080	105.31
7140	105.36
7200	105.48
7260	105.31
7320	105.49
7380	105.6
7440	105.63
7500	105.49
7560	105.61
7620	105.72
