# Supplementary material for: Modeling and validating of oxygen transport in wave bioreactors: optimized experimental mass transfer method and novel Lattice-Boltzmann CFD approach
Source: Front Bioeng Biotechnol. 2026 Jan 21;13:1688774. doi: 10.3389/fbioe.2025.1688774 (PMC12868168; doi:10.3389/fbioe.2025.1688774)
Supplement: Supplementary file 10 [file DataSheet5.zip › 50L_raw_data/ID_2_kla.csv]

0	6.305
60	6.7033
120	7.0383
180	7.2183
240	10.457
300	11.597
360	14.52
420	15.848
480	18.11
540	19.543
600	21.553
660	23.485
720	25.318
780	26.695
840	28.605
900	29.963
960	31.827
1020	33.272
1080	35.187
1140	37.055
1200	38.325
1260	39.763
1320	41.427
1380	42.548
1440	43.657
1500	45.173
1560	46.335
1620	47.76
1680	49.007
1740	50.118
1800	51.438
1860	52.372
1920	53.503
1980	54.88
2040	55.925
2100	56.97
2160	58.012
2220	59.047
2280	60.153
2340	61.033
2400	61.973
2460	62.867
2520	63.8
2580	64.713
2640	65.748
2700	66.568
2760	67.233
2820	67.985
2880	68.713
2940	69.613
3000	70.313
3060	71.22
3120	71.928
3180	72.652
3240	73.27
3300	73.92
3360	74.622
3420	75.27
