# Supplementary material for: Modeling and validating of oxygen transport in wave bioreactors: optimized experimental mass transfer method and novel Lattice-Boltzmann CFD approach
Source: Front Bioeng Biotechnol. 2026 Jan 21;13:1688774. doi: 10.3389/fbioe.2025.1688774 (PMC12868168; doi:10.3389/fbioe.2025.1688774)
Supplement: Supplementary file 10 [file DataSheet5.zip › 50L_raw_data/ID_30_kla.csv]

0	4.0683
60	4.0983
120	3.9067
180	4.0717
240	4.3
300	5.37
360	8.12
420	11.397
480	15.493
540	18.095
600	21.233
660	24.065
720	27.937
780	30.543
840	32.637
900	34.925
960	35.14
1020	38.023
1080	38.855
1140	40.295
1200	43.765
1260	45.708
1320	48.055
1380	48.125
1440	49.555
1500	51.2
1560	52.393
1620	54.355
1680	56.035
1740	57.535
1800	59.53
1860	59.55
1920	61.028
1980	62.72
2040	63.46
2100	64.56
2160	65.643
2220	67.585
2280	68.29
2340	69.268
2400	70.645
2460	71.705
2520	73.62
2580	74.23
2640	75.005
2700	75.862
2760	76.3
2820	77.317
2880	78.45
2940	78.84
3000	79.772
3060	80.857
3120	81.56
3180	81.98
3240	82.762
3300	83.477
3360	84.035
3420	84.84
3480	85.445
3540	85.925
3600	86.557
3660	87.093
3720	87.75
3780	88.51
3840	89.065
3900	89.563
3960	90.058
4020	90.41
4080	91.145
4140	91.43
4200	91.865
4260	92.215
4320	92.745
4380	93.115
4440	93.51
4500	93.84
4560	94.285
4620	94.57
4680	95.057
4740	95.555
4800	95.715
4860	96.073
4920	96.323
4980	96.587
5040	96.88
5100	97.465
5160	97.65
5220	97.85
5280	98.1
5340	98.452
5400	98.478
5460	98.748
5520	98.98
