# Supplementary material for: Modeling and validating of oxygen transport in wave bioreactors: optimized experimental mass transfer method and novel Lattice-Boltzmann CFD approach
Source: Front Bioeng Biotechnol. 2026 Jan 21;13:1688774. doi: 10.3389/fbioe.2025.1688774 (PMC12868168; doi:10.3389/fbioe.2025.1688774)
Supplement: Supplementary file 10 [file DataSheet5.zip › 50L_raw_data/ID_31_kla.csv]

0	4.4983
60	4.36
120	4.4017
180	4.4983
240	7.925
300	20.695
360	30.935
420	40.355
480	49.265
540	56.667
600	63.048
660	68.405
720	73.03
780	76.883
840	80.185
900	83.155
960	85.472
1020	87.54
1080	89.105
1140	90.68
1200	91.7
1260	92.895
1320	93.62
1380	94.647
1440	95.367
1500	95.99
1560	96.585
1620	97.007
1680	97.54
1740	97.885
1800	98.12
1860	98.405
