# Supplementary material for: Modeling and validating of oxygen transport in wave bioreactors: optimized experimental mass transfer method and novel Lattice-Boltzmann CFD approach
Source: Front Bioeng Biotechnol. 2026 Jan 21;13:1688774. doi: 10.3389/fbioe.2025.1688774 (PMC12868168; doi:10.3389/fbioe.2025.1688774)
Supplement: Supplementary file 10 [file DataSheet5.zip › 50L_raw_data/ID_32_kla.csv]

0	4.69
60	4.74
120	4.8883
180	4.7117
240	8.005
300	23.875
360	38.58
420	50.667
480	59.222
540	66.417
600	71.008
660	74.438
720	77.47
780	79.865
840	82.005
900	83.315
960	84.6
1020	85.792
1080	86.75
1140	87.387
1200	88.1
1260	88.855
1320	89.485
1380	89.968
1440	90.61
1500	91.033
1560	91.34
1620	91.778
1680	92.205
1740	92.495
1800	92.862
1860	93.195
1920	93.815
1980	93.942
2040	94.327
2100	94.697
2160	94.965
2220	95.27
2280	95.353
2340	95.645
2400	95.928
2460	96.21
2520	96.495
2580	96.755
2640	97.195
2700	97.32
2760	97.528
2820	97.84
2880	98.128
2940	98.25
3000	98.46
3060	98.635
3120	98.847
3180	99.07
3240	99.31
3300	99.29
3360	99.613
3420	99.805
3480	99.895
3540	100.18
3600	100.36
3660	100.64
3720	100.7
3780	100.93
3840	101.24
3900	101.39
3960	101.25
4020	101.82
4080	101.69
4140	101.65
4200	101.95
4260	102.14
4320	102.25
4380	102.27
4440	102.44
4500	102.41
4560	102.71
4620	102.7
4680	102.88
4740	103
4800	103
4860	103.19
4920	103.39
4980	103.52
5040	103.38
5100	103.79
5160	103.83
5220	103.67
5280	104.1
