# Supplementary material for: Modeling and validating of oxygen transport in wave bioreactors: optimized experimental mass transfer method and novel Lattice-Boltzmann CFD approach
Source: Front Bioeng Biotechnol. 2026 Jan 21;13:1688774. doi: 10.3389/fbioe.2025.1688774 (PMC12868168; doi:10.3389/fbioe.2025.1688774)
Supplement: Supplementary file 10 [file DataSheet5.zip › 50L_raw_data/ID_33_kla.csv]

0	4.3983
60	4.4017
120	4.6267
180	4.7017
240	4.7983
300	4.715
360	4.8
420	6.95
480	23.447
540	38.962
600	50.907
660	60.747
720	68.198
780	74.013
840	78.807
900	82.785
960	86.187
1020	88.925
1080	90.908
1140	92.792
1200	94.208
1260	95.395
1320	96.455
1380	97.113
1440	97.705
1500	97.99
1560	98.827
1620	99.015
1680	99.358
1740	99.755
1800	100.09
1860	100.15
1920	100.31
1980	100.44
2040	100.68
2100	100.92
2160	100.96
2220	101.36
2280	101.19
2340	101.53
2400	101.7
2460	101.48
2520	101.8
2580	101.69
2640	102.04
2700	102.07
2760	102.09
2820	102.33
2880	102.3
2940	102.37
3000	102.49
3060	102.51
