# Supplementary material for: Modeling and validating of oxygen transport in wave bioreactors: optimized experimental mass transfer method and novel Lattice-Boltzmann CFD approach
Source: Front Bioeng Biotechnol. 2026 Jan 21;13:1688774. doi: 10.3389/fbioe.2025.1688774 (PMC12868168; doi:10.3389/fbioe.2025.1688774)
Supplement: Supplementary file 10 [file DataSheet5.zip › 50L_raw_data/ID_34_kla.csv]

0	4
60	3.9983
120	3.9017
180	4
240	4
300	4.1717
360	8.15
420	9.8733
480	11.565
540	13.79
600	15.713
660	17.595
720	19.107
780	21.08
840	22.793
900	23.927
960	25.335
1020	26.755
1080	28.167
1140	29.498
1200	30.955
1260	32.553
1320	33.377
1380	34.657
1440	36.042
1500	37.302
1560	38.542
1620	39.622
1680	40.838
1740	42.065
1800	43.333
1860	44.328
1920	45.25
1980	46.33
2040	47.468
2100	48.507
2160	49.462
2220	50.59
2280	51.572
2340	52.558
2400	53.632
2460	54.802
2520	55.508
2580	56.445
2640	57.242
2700	57.993
2760	58.898
2820	59.627
2880	60.698
2940	61.238
3000	62.142
3060	63.075
3120	63.94
3180	64.51
3240	65.293
3300	66.062
3360	66.808
3420	67.545
3480	68.297
3540	69.017
3600	69.562
3660	70.085
3720	70.748
3780	71.455
3840	72.117
3900	72.7
3960	73.368
4020	74.108
4080	74.588
4140	75.055
4200	75.603
4260	76.11
4320	76.767
4380	77.24
4440	77.778
4500	78.432
4560	78.84
4620	79.43
4680	79.935
4740	80.447
4800	80.737
4860	81.16
4920	81.557
4980	82.015
5040	82.443
5100	82.913
5160	83.255
5220	83.707
5280	84.158
5340	84.49
5400	84.978
5460	85.287
5520	85.683
5580	86.212
5640	86.65
5700	86.907
5760	87.212
5820	87.477
5880	87.792
5940	88.298
6000	88.687
6060	89.072
6120	89.322
6180	89.583
6240	89.71
6300	90.08
6360	90.377
6420	90.563
6480	90.96
6540	91.295
6600	91.505
6660	91.773
6720	92.012
6780	92.235
6840	92.52
6900	92.8
6960	93.075
7020	93.412
7080	93.58
7140	93.873
7200	94.125
7260	94.325
7320	94.61
7380	94.875
7440	94.848
7500	95.108
7560	95.268
7620	95.598
7680	95.778
7740	95.957
7800	96.045
7860	96.525
7920	96.56
7980	96.74
8040	96.813
8100	97.113
8160	97.255
8220	97.422
8280	97.608
