# Supplementary material for: Modeling and validating of oxygen transport in wave bioreactors: optimized experimental mass transfer method and novel Lattice-Boltzmann CFD approach
Source: Front Bioeng Biotechnol. 2026 Jan 21;13:1688774. doi: 10.3389/fbioe.2025.1688774 (PMC12868168; doi:10.3389/fbioe.2025.1688774)
Supplement: Supplementary file 10 [file DataSheet5.zip › 50L_raw_data/ID_35_kla.csv]

0	3.9017
60	4.1417
120	4.0983
180	4.0017
240	4.1017
300	4.2
360	7.2417
420	15.58
480	22.787
540	29.33
600	35.333
660	41.018
720	45.733
780	50.527
840	54.618
900	58.713
960	61.763
1020	65.098
1080	68.222
1140	71.018
1200	73.95
1260	76.258
1320	78.523
1380	80.408
1440	82.277
1500	84.013
1560	85.64
1620	86.965
1680	88.482
1740	89.795
1800	90.897
1860	92.005
1920	93.027
1980	93.873
2040	94.712
2100	95.6
2160	96.378
2220	97.053
2280	97.532
2340	98.338
2400	98.728
2460	99.322
2520	99.782
2580	100.11
2640	100.67
2700	100.86
2760	101.06
2820	101.55
2880	101.96
2940	102.22
3000	102.48
3060	102.71
3120	102.94
3180	103.28
3240	103.55
3300	103.55
3360	103.63
3420	104.01
3480	104
3540	104.15
3600	104.32
3660	104.36
3720	104.5
3780	104.78
3840	104.98
3900	105.06
3960	105.11
4020	105.21
4080	105.19
4140	105.29
4200	105.46
4260	105.49
4320	105.46
4380	105.67
4440	105.68
4500	105.81
4560	105.61
4620	105.92
4680	105.68
4740	105.96
4800	105.68
4860	106
4920	106.04
4980	106.16
5040	106.08
