# Supplementary material for: Modeling and validating of oxygen transport in wave bioreactors: optimized experimental mass transfer method and novel Lattice-Boltzmann CFD approach
Source: Front Bioeng Biotechnol. 2026 Jan 21;13:1688774. doi: 10.3389/fbioe.2025.1688774 (PMC12868168; doi:10.3389/fbioe.2025.1688774)
Supplement: Supplementary file 10 [file DataSheet5.zip › 50L_raw_data/ID_36_kla.csv]

0	5.3467
60	5.4017
120	5.6067
180	5.6983
240	5.6033
300	5.895
360	5.9967
420	5.8483
480	14.08
540	25.075
600	34.633
660	42.963
720	50.337
780	56.767
840	62.517
900	67.285
960	71.565
1020	75.332
1080	78.577
1140	81.395
1200	83.895
1260	86.182
1320	88.002
1380	89.848
1440	91.165
1500	92.52
1560	93.782
1620	94.655
1680	95.665
1740	96.213
1800	97.035
1860	97.758
1920	98.252
1980	98.833
2040	99.267
2100	99.725
2160	99.868
2220	100.16
2280	100.49
2340	100.55
2400	101.07
2460	101.32
2520	101.41
2580	101.56
2640	101.71
2700	102.02
2760	102.06
2820	102.08
2880	102.51
2940	102.33
3000	102.31
3060	102.65
3120	102.45
3180	102.82
3240	103.07
3300	103.08
3360	103.1
3420	103.22
3480	103.3
3540	103.23
3600	103.56
3660	103.64
3720	103.57
3780	104
3840	104.14
3900	103.72
3960	103.89
4020	103.89
4080	104.14
4140	103.93
4200	103.98
4260	104.29
