# Supplementary material for: Modeling and validating of oxygen transport in wave bioreactors: optimized experimental mass transfer method and novel Lattice-Boltzmann CFD approach
Source: Front Bioeng Biotechnol. 2026 Jan 21;13:1688774. doi: 10.3389/fbioe.2025.1688774 (PMC12868168; doi:10.3389/fbioe.2025.1688774)
Supplement: Supplementary file 10 [file DataSheet5.zip › 50L_raw_data/ID_37_kla.csv]

0	5.295
60	5.3967
120	5.1667
180	5.2883
240	5.12
300	5.7883
360	12.942
420	20.03
480	27.53
540	34.298
600	40.417
660	46.325
720	51.55
780	56.275
840	60.37
900	64.38
960	67.845
1020	71.032
1080	74.025
1140	76.862
1200	79.248
1260	81.505
1320	83.575
1380	85.355
1440	87.048
1500	88.502
1560	89.907
1620	91.25
1680	92.315
1740	93.532
1800	94.357
1860	95.293
1920	96.2
1980	96.795
2040	97.517
2100	97.992
2160	98.653
2220	99.365
2280	99.813
2340	100.23
2400	100.52
2460	100.9
2520	101.21
2580	101.55
2640	101.97
2700	102.12
2760	102.13
2820	102.48
2880	102.8
2940	102.96
3000	102.8
3060	103.22
3120	103.46
3180	103.74
3240	103.73
3300	103.94
