# Supplementary material for: Modeling and validating of oxygen transport in wave bioreactors: optimized experimental mass transfer method and novel Lattice-Boltzmann CFD approach
Source: Front Bioeng Biotechnol. 2026 Jan 21;13:1688774. doi: 10.3389/fbioe.2025.1688774 (PMC12868168; doi:10.3389/fbioe.2025.1688774)
Supplement: Supplementary file 10 [file DataSheet5.zip › 50L_raw_data/ID_38_kla.csv]

0	4.6
60	4.6
120	4.6017
180	4.85
240	5.0967
300	8.1283
360	31.97
420	52.757
480	66.657
540	75.298
600	81.33
660	85.997
720	89.345
780	91.512
840	93.397
900	94.79
960	96.127
1020	96.683
1080	97.32
1140	97.707
1200	98.348
1260	98.595
1320	98.915
1380	99.422
1440	99.607
1500	99.665
1560	99.773
1620	100.12
1680	100.49
1740	100.34
1800	100.52
1860	100.86
1920	101.21
1980	100.96
2040	101.18
2100	101.12
2160	101.26
2220	101.42
2280	101.64
2340	101.72
2400	101.91
2460	101.96
2520	102.03
2580	102.14
2640	102.16
2700	102.4
2760	102.46
2820	102.72
2880	102.65
2940	102.63
3000	102.71
3060	102.85
3120	102.86
3180	102.97
3240	103.34
3300	103.24
3360	103.31
