# Supplementary material for: Modeling and validating of oxygen transport in wave bioreactors: optimized experimental mass transfer method and novel Lattice-Boltzmann CFD approach
Source: Front Bioeng Biotechnol. 2026 Jan 21;13:1688774. doi: 10.3389/fbioe.2025.1688774 (PMC12868168; doi:10.3389/fbioe.2025.1688774)
Supplement: Supplementary file 10 [file DataSheet5.zip › 50L_raw_data/ID_39_kla.csv]

0	4
0	4.6
60	4.6017
120	4.8133
180	5.2633
240	7.59
300	26.947
360	45.845
420	60.153
480	70.078
540	76.995
600	81.982
660	85.717
720	88.473
780	90.453
840	91.87
900	92.887
960	94.005
1020	94.712
1080	95.167
1140	95.558
1200	95.85
1260	96.452
1320	96.823
1380	96.913
1440	97.497
1500	97.437
1560	97.822
1620	97.893
1680	98.11
1740	98.19
1800	98.523
1860	98.55
1920	98.567
1980	98.68
2040	99.013
2100	99.153
2160	99.203
2220	99.725
2280	99.472
2340	100
2400	99.767
2460	99.857
2520	100.34
2580	100.5
2640	100.26
2700	100.42
2760	100.66
2820	100.62
2880	101
2940	101.03
3000	101.04
3060	101.42
3120	101.39
3180	101.78
3240	101.62
3300	101.68
3360	101.9
