# Supplementary material for: Modeling and validating of oxygen transport in wave bioreactors: optimized experimental mass transfer method and novel Lattice-Boltzmann CFD approach
Source: Front Bioeng Biotechnol. 2026 Jan 21;13:1688774. doi: 10.3389/fbioe.2025.1688774 (PMC12868168; doi:10.3389/fbioe.2025.1688774)
Supplement: Supplementary file 10 [file DataSheet5.zip › 50L_raw_data/ID_3_kla.csv]

0	11.068
60	11.167
120	11.298
180	11.06
240	10.74
300	10.6
360	10.693
420	11.197
480	15.23
540	19.057
600	22.187
660	24.748
720	27.203
780	30.197
840	32.773
900	34.792
960	37.227
1020	39.73
1080	41.833
1140	43.992
1200	45.645
1260	47.642
1320	49.515
1380	51.282
1440	53.077
1500	54.72
1560	56.252
1620	57.593
1680	58.975
1740	60.812
1800	62.183
1860	63.69
1920	65.033
1980	66.173
2040	67.38
2100	68.403
2160	69.715
2220	70.92
2280	71.728
2340	72.823
2400	73.87
2460	74.967
2520	75.943
2580	76.903
2640	77.713
2700	78.447
2760	79.403
2820	80.125
2880	80.923
