# Supplementary material for: Modeling and validating of oxygen transport in wave bioreactors: optimized experimental mass transfer method and novel Lattice-Boltzmann CFD approach
Source: Front Bioeng Biotechnol. 2026 Jan 21;13:1688774. doi: 10.3389/fbioe.2025.1688774 (PMC12868168; doi:10.3389/fbioe.2025.1688774)
Supplement: Supplementary file 10 [file DataSheet5.zip › 50L_raw_data/ID_4.1_kla.csv]

0	7.5633
60	7.35
120	7.31
180	7.6017
240	7.6983
300	7.6933
360	11.293
420	18.695
480	25.075
540	30.02
600	34.75
660	39.198
720	42.92
780	46.897
840	50.498
900	53.79
960	57.045
1020	59.912
1080	63.113
1140	65.773
1200	67.968
1260	70.305
1320	72.36
1380	74.793
1440	76.583
1500	78.18
1560	79.992
1620	81.505
1680	82.88
1740	84.21
1800	85.445
