# Supplementary material for: Modeling and validating of oxygen transport in wave bioreactors: optimized experimental mass transfer method and novel Lattice-Boltzmann CFD approach
Source: Front Bioeng Biotechnol. 2026 Jan 21;13:1688774. doi: 10.3389/fbioe.2025.1688774 (PMC12868168; doi:10.3389/fbioe.2025.1688774)
Supplement: Supplementary file 10 [file DataSheet5.zip › 50L_raw_data/ID_40_kla.csv]

0	5.3
60	5.36
120	5.4967
180	5.3
240	5.3033
300	5.5
360	25.81
420	59.087
480	74.605
540	82.28
600	86.712
660	89.808
720	91.783
780	93.13
840	94.147
900	95.205
960	95.913
1020	96.533
1080	97.025
1140	97.485
1200	97.977
1260	98.14
1320	98.37
1380	98.625
1440	98.965
1500	98.962
1560	99.347
1620	99.48
1680	99.645
1740	99.847
1800	99.847
1860	100.34
1920	100.16
1980	100.43
2040	100.61
2100	100.69
2160	100.93
2220	100.98
2280	101.11
2340	101.16
2400	101.38
2460	101.31
2520	101.6
2580	101.81
2640	101.97
2700	101.87
2760	102.03
2820	102.26
2880	102.36
2940	102.28
3000	102.49
3060	102.53
3120	102.83
3180	102.92
3240	102.81
3300	102.97
3360	103
3420	103.33
3480	103.59
3540	103.56
3600	103.45
3660	103.7
3720	103.81
3780	103.95
3840	103.95
3900	104.11
3960	104.1
4020	104.41
4080	104.47
4140	104.48
4200	104.35
4260	104.54
4320	104.49
4380	105.02
4440	104.85
4500	104.82
4560	104.94
4620	105.24
4680	105.16
4740	105.2
4800	105.4
4860	105.43
4920	105.45
4980	105.43
5040	105.52
5100	105.69
5160	105.62
5220	105.83
5280	105.84
5340	105.85
5400	105.96
5460	105.83
5520	105.97
5580	105.98
5640	106.09
5700	106.26
5760	106.25
5820	106.26
5880	106.23
5940	106.44
6000	106.21
6060	106.32
6120	106.29
6180	106.58
6240	106.66
6300	106.72
6360	106.76
6420	106.47
6480	106.84
6540	106.78
6600	107
6660	106.81
6720	106.82
6780	106.81
6840	107.18
6900	107.17
6960	107.07
7020	107.09
7080	107.32
7140	107.2
7200	107.03
7260	107.39
7320	107.5
7380	107.61
7440	107.37
7500	107.56
7560	107.45
7620	107.42
7680	107.58
7740	107.6
7800	107.35
7860	107.63
7920	107.56
7980	107.46
8040	107.7
8100	107.7
8160	107.59
8220	107.71
8280	107.81
8340	107.81
8400	107.75
8460	108.12
8520	107.9
8580	107.93
8640	107.89
8700	107.94
8760	108.16
8820	108.03
8880	108.19
8940	108.15
9000	108.23
9060	108.2
9120	108.28
9180	108.13
9240	108.12
9300	108.23
9360	108.03
9420	108.25
9480	108.43
9540	108.31
9600	108.53
9660	108.2
9720	108.37
