# Supplementary material for: Modeling and validating of oxygen transport in wave bioreactors: optimized experimental mass transfer method and novel Lattice-Boltzmann CFD approach
Source: Front Bioeng Biotechnol. 2026 Jan 21;13:1688774. doi: 10.3389/fbioe.2025.1688774 (PMC12868168; doi:10.3389/fbioe.2025.1688774)
Supplement: Supplementary file 10 [file DataSheet5.zip › 50L_raw_data/ID_41_kla.csv]

0	5.0133
60	5.0983
120	4.9733
180	5.16
240	5.2
300	14.16
360	53.412
420	70.695
480	77.055
540	80.425
600	82.498
660	84.297
720	85.572
780	86.69
840	87.69
900	88.445
960	88.793
1020	89.523
1080	89.77
1140	90.412
1200	90.692
1260	91.057
1320	91.455
1380	91.917
1440	92.037
1500	92.26
1560	92.725
1620	92.915
1680	93.098
1740	93.53
1800	93.69
1860	94.025
1920	94.225
1980	94.46
2040	94.585
2100	95.05
2160	95.18
2220	95.417
2280	95.757
2340	95.985
2400	95.988
2460	96.21
2520	96.52
2580	96.715
2640	96.88
2700	97.103
2760	97.047
2820	97.148
2880	97.845
2940	97.83
3000	98.055
3060	98.33
3120	98.47
3180	98.475
3240	98.818
3300	99.115
3360	98.985
3420	99.128
3480	99.308
3540	99.34
3600	99.715
3660	100.02
3720	99.942
3780	100.11
3840	100.36
3900	100.5
3960	100.61
4020	100.45
4080	100.73
4140	101.04
4200	101.22
4260	101.28
4320	101.39
4380	101.67
4440	101.76
4500	101.88
4560	101.92
4620	102.01
4680	102.11
4740	102.04
4800	102.42
4860	102.56
4920	102.52
4980	102.83
5040	102.76
5100	103
5160	103.03
5220	103.27
5280	103.03
5340	103.4
5400	103.84
5460	103.86
5520	103.84
5580	103.84
5640	103.98
5700	104.08
5760	103.83
5820	104.38
5880	104.19
5940	104.55
6000	104.17
6060	104.48
6120	104.59
6180	104.83
6240	104.79
6300	105
6360	104.93
6420	105.03
6480	104.94
6540	105
6600	105.06
6660	105.33
6720	105.35
6780	105.34
6840	105.83
6900	105.57
6960	105.71
7020	105.49
7080	105.54
7140	106.02
7200	105.62
7260	105.58
