# Supplementary material for: Modeling and validating of oxygen transport in wave bioreactors: optimized experimental mass transfer method and novel Lattice-Boltzmann CFD approach
Source: Front Bioeng Biotechnol. 2026 Jan 21;13:1688774. doi: 10.3389/fbioe.2025.1688774 (PMC12868168; doi:10.3389/fbioe.2025.1688774)
Supplement: Supplementary file 10 [file DataSheet5.zip › 50L_raw_data/ID_4_kla.csv]

0	1.8017
60	1.8983
120	2.8967
180	9.0383
240	16.08
300	22.85
360	29.335
420	35.337
480	41.61
540	46.157
600	50.283
660	54.408
720	58.382
780	61.76
840	64.563
900	67.115
960	70.44
1020	73.94
1080	77.398
1140	80.61
1200	83.77
1260	86.3
1320	88.912
1380	91.327
1440	93.407
1500	96.095
1560	98.115
1620	99.715
1680	99.767
1740	98.902
1800	99.822
1860	100.81
1920	102
1980	103.33
2040	104.85
2100	106.4
2160	105.22
2220	104.53
2280	104.53
2340	104.82
2400	104.84
2460	104.94
2520	104.92
2580	105.08
2640	105.06
