# Supplementary material for: Modeling and validating of oxygen transport in wave bioreactors: optimized experimental mass transfer method and novel Lattice-Boltzmann CFD approach
Source: Front Bioeng Biotechnol. 2026 Jan 21;13:1688774. doi: 10.3389/fbioe.2025.1688774 (PMC12868168; doi:10.3389/fbioe.2025.1688774)
Supplement: Supplementary file 10 [file DataSheet5.zip › 50L_raw_data/ID_5_kla.csv]

0	2.0317
60	2.1
120	2.1
180	2.1933
240	4.6267
300	10.128
360	12.97
420	15.313
480	17.432
540	19.502
600	22.03
660	24.857
720	27.403
780	29.567
840	32.01
900	34.408
960	36.563
1020	38.55
1080	40.348
1140	42.452
1200	44.572
1260	46.422
1320	48.132
1380	49.433
1440	51.47
1500	52.995
1560	54.425
1620	55.775
1680	57.358
1740	58.738
1800	60.003
2280	69.225
2340	70.252
2400	71.242
2460	72.185
2520	73.077
2580	74.003
2640	74.88
2700	75.635
2760	76.41
2820	77.142
2880	77.968
2940	78.683
3000	79.327
3060	80.1
3120	80.68
3180	81.44
3240	81.982
3300	82.628
3360	83.115
3420	83.763
3480	84.375
3540	84.923
3600	85.247
3660	85.832
3720	86.225
3780	86.703
3840	87.25
3900	87.538
3960	88.085
4020	88.468
4080	88.827
4140	89.247
4200	89.708
4260	89.963
4320	90.393
4380	90.745
4440	91.058
4500	91.44
4560	91.763
4620	92.095
4680	92.285
4740	92.675
4800	92.92
4860	93.275
4920	93.482
4980	93.722
5040	94.005
5100	94.27
