# Supplementary material for: Modeling and validating of oxygen transport in wave bioreactors: optimized experimental mass transfer method and novel Lattice-Boltzmann CFD approach
Source: Front Bioeng Biotechnol. 2026 Jan 21;13:1688774. doi: 10.3389/fbioe.2025.1688774 (PMC12868168; doi:10.3389/fbioe.2025.1688774)
Supplement: Supplementary file 10 [file DataSheet5.zip › 50L_raw_data/ID_6_kla.csv]

0	3.2967
60	3.1017
120	3.2017
180	3.3833
240	3.81
300	12.553
360	23.928
420	33.923
480	42.468
540	50.107
600	56.447
660	61.785
720	66.625
780	70.438
840	73.892
900	76.572
960	79.177
1020	81.45
1080	83.258
1140	84.927
1200	86.295
1260	87.393
1320	88.543
1380	89.327
1440	89.998
1500	90.683
1560	91.323
1620	91.822
1680	92.328
1740	92.652
1800	92.897
1860	93.33
1920	93.583
1980	93.815
2040	94.063
2100	94.36
2160	94.51
2220	94.698
2280	94.91
2340	95.215
2400	95.28
2460	95.345
2520	95.607
2580	95.737
2640	95.887
2700	96.007
2760	96.258
2820	96.252
2880	96.402
2940	96.695
3000	96.8
3060	96.855
3120	96.937
3180	97.143
3240	97.23
3300	97.472
3360	97.472
3420	97.748
