# Supplementary material for: Modeling and validating of oxygen transport in wave bioreactors: optimized experimental mass transfer method and novel Lattice-Boltzmann CFD approach
Source: Front Bioeng Biotechnol. 2026 Jan 21;13:1688774. doi: 10.3389/fbioe.2025.1688774 (PMC12868168; doi:10.3389/fbioe.2025.1688774)
Supplement: Supplementary file 10 [file DataSheet5.zip › 50L_raw_data/ID_7_kla.csv]

0	7.9233
60	8.455
120	8.0383
180	7.8033
240	8.0717
300	8.4133
360	8.4233
420	8.2017
480	8.7567
540	16.318
600	27.42
660	33.67
720	42.702
780	49.325
840	55.323
900	60.665
960	65.11
1020	69.1
1080	72.722
1140	75.647
1200	78.488
1260	80.728
1320	82.708
1380	85.255
1440	85.553
