# Supplementary material for: Modeling and validating of oxygen transport in wave bioreactors: optimized experimental mass transfer method and novel Lattice-Boltzmann CFD approach
Source: Front Bioeng Biotechnol. 2026 Jan 21;13:1688774. doi: 10.3389/fbioe.2025.1688774 (PMC12868168; doi:10.3389/fbioe.2025.1688774)
Supplement: Supplementary file 10 [file DataSheet5.zip › 50L_raw_data/ID_8_kla.csv]

0	2.4083
60	17.572
120	39.74
180	54.108
300	70.517
360	75.538
420	79.097
480	81.87
540	83.998
600	85.587
660	86.918
720	87.877
780	88.868
840	89.555
900	90.033
960	90.662
