# Supplementary material for: Modeling and validating of oxygen transport in wave bioreactors: optimized experimental mass transfer method and novel Lattice-Boltzmann CFD approach
Source: Front Bioeng Biotechnol. 2026 Jan 21;13:1688774. doi: 10.3389/fbioe.2025.1688774 (PMC12868168; doi:10.3389/fbioe.2025.1688774)
Supplement: Supplementary file 10 [file DataSheet5.zip › 50L_raw_data/ID_9_kla.csv]

0	2.5967
60	10.928
120	39.033
180	55.267
240	64.022
300	69.297
360	73.027
420	75.708
480	77.813
540	79.507
600	80.853
660	81.867
720	82.72
780	83.463
840	84.04
