# Supplementary material for: Modeling and validating of oxygen transport in wave bioreactors: optimized experimental mass transfer method and novel Lattice-Boltzmann CFD approach
Source: Front Bioeng Biotechnol. 2026 Jan 21;13:1688774. doi: 10.3389/fbioe.2025.1688774 (PMC12868168; doi:10.3389/fbioe.2025.1688774)
Supplement: Supplementary file 10 [file DataSheet5.zip › 50L_raw_data/ID_Test-29072024_kla.csv]

720	54.92
0	65.6
60	64.337
120	63.498
180	62.69
240	61.773
300	60.252
360	59.083
420	58.348
480	57.485
540	56.787
600	56.09
660	55.418
780	54.298
840	53.762
900	53.47
960	52.938
1020	52.608
1080	52.08
1140	51.877
1200	51.56
1260	51.177
1320	51.145
1380	50.797
1440	50.563
1500	50.41
1560	50.235
1620	50.055
1680	50.008
1740	49.862
1800	49.76
1860	49.583
1920	49.52
1980	49.49
2040	49.67
2100	49.545
2160	49.452
2220	49.44
2280	49.33
2340	49.43
2400	49.275
2460	49.218
2520	49.172
2580	49.232
2640	49.365
2700	49.435
2760	49.488
2820	49.432
2880	49.452
2940	49.495
3000	49.598
3060	49.588
3120	49.69
3180	49.825
3240	49.838
3300	49.802
3360	49.855
3420	49.952
3480	50.068
3540	50.163
3600	50.225
3660	50.343
3720	50.425
3780	50.438
3840	50.488
3900	50.588
3960	50.503
4020	50.628
4080	50.745
4140	50.968
4200	50.903
4260	50.947
4320	51.042
4380	51.15
4440	51.137
4500	51.34
4560	51.492
4620	51.58
4680	51.655
4740	51.67
4800	51.737
4860	51.763
4920	51.857
4980	51.943
5040	51.937
5100	52.05
5160	52.102
5220	52.16
5280	52.073
